# Supplementary material for: Crystal structure of bis­{2-[(E)-(4-fluoro­benz­yl)imino­meth­yl]phenolato-κ2 N,O}nickel(II)
Source: Acta Crystallogr Sect E Struct Rep Online. 2014 Sep 24;70(Pt 10):252–5. doi: 10.1107/S1600536814020546 (PMC4257226; doi:10.1107/S1600536814020546)
Supplement: Supplementary file 1 [file e-70-00252-sup1.cif]

##############################################################################
#                                                                            #
# This CIF contains the data in a paper accepted for publication in          #
# Acta Crystallographica Section E. It conforms to the requirements of       #
# Notes for Authors for Acta Crystallographica Section E, and has been       #
# peer reviewed under the auspices of the IUCr Commission on Journals.       #
#                                                                            #
# Full details of the Crystallographic Information File format               #
# are given in the paper "The Crystallographic Information File (CIF):       #
# a New Standard Archive File for Crystallography" by S. R. Hall, F. H.      #
# Allen and I. D. Brown [Acta Cryst. (1991), A47, 655-685].                  #
#                                                                            #
# The current version of the core CIF dictionary is obtainable from          #
# ftp://ftp.iucr.org/pub/cif_core.dic.                                       #
#                                                                            #
# Software is freely available for graphical display of the structure(s)     #
# in this CIF. For information consult the CIF software page                 #
# http://www.iucr.org/resources/cif/software.                                #
#                                                                            #
# This file may be used for bona fide research purposes within the           #
# scientific community so long as proper attribution is given to the journal # 
# article from which it was obtained.                                        #
#                                                                            #
##############################################################################
data_global
_audit_creation_method     'form.cif (version 2.0)'
_journal_data_validation_number     ?
_journal_date_recd_electronic     2014-09-09
_journal_date_accepted     2014-09-13
_journal_name_full     'Acta Crystallographica, Section E'
_journal_year     2014
_journal_volume     70
_journal_issue     10
_journal_page_first     252
_journal_page_last     255
_journal_paper_category     GM
_journal_paper_doi     10.1107/S1600536814020546
_journal_coeditor_code     SJ5425
_publ_contact_author_name     'Prof. Hoong-Kun Fun'
_publ_contact_author_address
;
      X-ray Crystallography Unit
      School of Physics
      Universiti Sains Malaysia
      11800 USM, Penang
      MALAYSIA
;
_publ_contact_author_email     'hkfun@usm.my'
_publ_contact_author_fax     '604 6579150'
_publ_contact_author_phone     '604 6533652'
_publ_section_title
;
Crystal structure of bis{2-[(<i>E</i>)-(4-fluorobenzyl)iminomethyl]phenolato-
<i>K</i>^2^<i>N,O</i>^1^}nickel(II)
;
_publ_section_title_footnote     .
loop_
    _publ_author_name
    _publ_author_footnote
    _publ_author_address
    'Amalina Mohd Tajuddin' ?
;  Faculty of Applied Sciences
   Universiti Teknologi MARA
   40450 Shah Alam, Selangor
   Malaysia
;
    'Hadariah Bahron' ?
;  Faculty of Applied Sciences
   Universiti Teknologi MARA
   40450 Shah Alam, Selangor
   Malaysia
   DDH CoRe
   Universiti Teknologi MARA
   40450 Shah Alam, Selangor
   Malaysia
;
    'Rohazila Mohammad Hanafiah' ?
;  School of Biosciences and Biotechnology
   Faculty of Science and Technology
   Universiti Kebangsaan
   43600 Bangi, Selangor
   Malaysia
;
    'Nazlina Ibrahim' ?
;  School of Biosciences and Biotechnology
   Faculty of Science and Technology
   Universiti Kebangsaan
   43600 Bangi, Selangor
   Malaysia
;
    'Hoong-Kun Fun'
;
      Thomson Reuters ResearcherID: A-3561-2009.
;
;     X-ray Crystallography Unit
      School of Physics
      Universiti Sains Malaysia
      11800 USM, Penang
      Malaysia
      Department of Pharmaceutical Chemistry
      College of Pharmacy
      King Saud University
      PO Box 2457
      Riyadh 11451
      Saudi Arabia
;
    'Suchada Chantrapromma'
;
      Thomson Reuters ResearcherID: A-5085-2009.
;
;     Department of Chemistry
      Faculty of Science
      Prince of Songkla University
      Hat-Yai, Songkhla 90112
      Thailand
;
_publ_section_synopsis
;
In the square-planar [Ni(C~14~H~11~FNO)~2~] complex, weak C---H...F and
C---H...\p interactions play an important role in the molecular self-assembly,
resulting in the formation of 2D molecular sheets which are stacked along the
<i>b</i> axis.
;
data_I
_database_code_depnum_ccdc_archive 'CCDC 1024161'
_audit_creation_method     SHELXL-97
_chemical_name_systematic
;
Bis{2-[(<i>E</i>)-(4-fluorobenzyl)iminomethyl]phenolato-
<i>\K</i>^2^<i>N,O</i>^1^}nickel(II)
;
_chemical_name_common
;
Bis{2-[(<i>E</i>)-(4-fluorobenzyl)iminomethyl]phenolato-
<i>\K</i>^2^<i>N,O</i>^1^}nickel(II)
;
_chemical_formula_moiety     'C28 H22 F2 N2 Ni O2'
_chemical_formula_sum     'C28 H22 F2 N2 Ni O2'
_chemical_formula_weight     515.17
_chemical_melting_point     ?
_chemical_melting_point_gt     471
_chemical_melting_point_lt     476
_symmetry_cell_setting     monoclinic
_symmetry_space_group_name_H-M     'P 21/c'
_symmetry_space_group_name_Hall     '-P 2ybc'
loop_
    _symmetry_equiv_pos_as_xyz
    'x, y, z'
    '-x, y+1/2, -z+1/2'
    '-x, -y, -z'
    'x, -y-1/2, z-1/2'
_cell_length_a     13.8611(3)
_cell_length_b     5.833400(10)
_cell_length_c     16.9942(3)
_cell_angle_alpha     90.00
_cell_angle_beta     125.9980(10)
_cell_angle_gamma     90.00
_cell_volume     1111.70(4)
_cell_formula_units_Z     2
_cell_measurement_reflns_used     3235
_cell_measurement_theta_min     1.82
_cell_measurement_theta_max     29.99
_cell_measurement_temperature     100(2)
_exptl_crystal_description     Plate
_exptl_crystal_colour     Green
_exptl_crystal_size_max     0.47
_exptl_crystal_size_mid     0.19
_exptl_crystal_size_min     0.11
_exptl_crystal_density_diffrn     1.539
_exptl_crystal_density_meas     ?
_exptl_crystal_density_method     'not measured'
_exptl_crystal_F_000     532
_exptl_absorpt_coefficient_mu     0.920
_exptl_absorpt_correction_type     multi-scan
_exptl_absorpt_process_details     '(SADABS; Bruker, 2009)'
_exptl_absorpt_correction_T_min     0.6738
_exptl_absorpt_correction_T_max     0.9064
_exptl_special_details
;
The crystal was placed in the cold stream of an Oxford Cryosystems Cobra
open-flow nitrogen cryostat (Cosier & Glazer, 1986) operating at 100.0(1) K.
;
_diffrn_ambient_temperature     100
_diffrn_radiation_type     'MoK\a'
_diffrn_radiation_wavelength     0.71073
_diffrn_radiation_source     'sealed tube'
_diffrn_radiation_monochromator     'graphite'
_diffrn_measurement_device_type     'Bruker APEXII CCD area detector'
_diffrn_measurement_method     '\f and \w scans'
_diffrn_detector_area_resol_mean     ?
_diffrn_reflns_number     13419
_diffrn_reflns_av_R_equivalents     0.0240
_diffrn_reflns_av_sigmaI/netI     0.0209
_diffrn_reflns_theta_min     1.82
_diffrn_reflns_theta_max     29.99
_diffrn_reflns_theta_full     29.99
_diffrn_measured_fraction_theta_max     0.998
_diffrn_measured_fraction_theta_full     0.998
_diffrn_reflns_limit_h_min     -19
_diffrn_reflns_limit_h_max     19
_diffrn_reflns_limit_k_min     -8
_diffrn_reflns_limit_k_max     8
_diffrn_reflns_limit_l_min     -23
_diffrn_reflns_limit_l_max     23
_diffrn_standards_number     0
_diffrn_standards_interval_count     ?
_diffrn_standards_interval_time     ?
_diffrn_standards_decay_%     ?
_refine_special_details
;
 Refinement of F^2^ against ALL reflections.  The weighted R-factor wR and
 goodness of fit S are based on F^2^, conventional R-factors R are based
 on F, with F set to zero for negative F^2^. The threshold expression of
 F^2^ > 2sigma(F^2^) is used only for calculating R-factors(gt) etc. and is
 not relevant to the choice of reflections for refinement.  R-factors based
 on F^2^ are statistically about twice as large as those based on F, and R-
 factors based on ALL data will be even larger.
;
_reflns_number_total     3235
_reflns_number_gt     2896
_reflns_threshold_expression     'I > 2\s(I)'
_refine_ls_structure_factor_coef     Fsqd
_refine_ls_matrix_type     full
_refine_ls_R_factor_all     0.0318
_refine_ls_R_factor_gt     0.0277
_refine_ls_wR_factor_gt     0.0693
_refine_ls_wR_factor_ref     0.0724
_refine_ls_goodness_of_fit_ref     1.053
_refine_ls_restrained_S_all     1.053
_refine_ls_number_reflns     3235
_refine_ls_number_parameters     160
_refine_ls_number_restraints     0
_refine_ls_hydrogen_treatment     constr
_refine_ls_weighting_scheme     calc
_refine_ls_weighting_details
         'calc w=1/[\s^2^(Fo^2^)+(0.0322P)^2^+0.7123P] where P=(Fo^2^+2Fc^2^)/3'
_atom_sites_solution_hydrogens     geom
_atom_sites_solution_primary     direct
_atom_sites_solution_secondary     difmap
_refine_ls_shift/su_max     0.001
_refine_ls_shift/su_mean     0.001
_refine_diff_density_max     0.449
_refine_diff_density_min     -0.488
_refine_ls_extinction_method     none
_refine_ls_extinction_coef     ?
loop_
    _atom_type_symbol
    _atom_type_description
    _atom_type_scat_dispersion_real
    _atom_type_scat_dispersion_imag
    _atom_type_scat_source
    'C' 'C' 0.0033 0.0016
                         'International Tables Vol C Tables 4.2.6.8 and 6.1.1.4'
    'H' 'H' 0.0000 0.0000
                         'International Tables Vol C Tables 4.2.6.8 and 6.1.1.4'
    'N' 'N' 0.0061 0.0033
                         'International Tables Vol C Tables 4.2.6.8 and 6.1.1.4'
    'O' 'O' 0.0106 0.0060
                         'International Tables Vol C Tables 4.2.6.8 and 6.1.1.4'
    'F' 'F' 0.0171 0.0103
                         'International Tables Vol C Tables 4.2.6.8 and 6.1.1.4'
    'Ni' 'Ni' 0.3393 1.1124
                         'International Tables Vol C Tables 4.2.6.8 and 6.1.1.4'
_computing_data_collection     'APEX2 (Bruker, 2009)'
_computing_cell_refinement     'APEX2 (Bruker, 2009)'
_computing_data_reduction     'SAINT (Bruker, 2009)'
_computing_structure_solution     'SHELXTL (Sheldrick, 2008)'
_computing_structure_refinement     'SHELXTL (Sheldrick, 2008)'
_computing_molecular_graphics     'SHELXTL (Sheldrick, 2008)'
_computing_publication_material
;
SHELXTL (Sheldrick, 2008), PLATON (Spek, 2009), Mercury (Macrae
<i>et al.</i>,
2006) and PUBLCIF (Westrip, 2010)
;
loop_
    _atom_site_type_symbol
    _atom_site_label
    _atom_site_fract_x
    _atom_site_fract_y
    _atom_site_fract_z
    _atom_site_U_iso_or_equiv
    _atom_site_adp_type
    _atom_site_calc_flag
    _atom_site_refinement_flags
    _atom_site_occupancy
    _atom_site_symmetry_multiplicity
    _atom_site_disorder_assembly
    _atom_site_disorder_group
    Ni Ni1 0.5000 0.0000 0.5000 0.01062(7) Uani d S 1 2 . .
    F F1 1.07321(8) -0.19874(17) 0.63754(7) 0.0297(2) Uani d . 1 1 . .
    N N1 0.58764(8) 0.26207(18) 0.50481(7) 0.01200(19) Uani d . 1 1 . .
    O O1 0.41017(8) -0.01507(15) 0.36693(7) 0.01520(18) Uani d . 1 1 . .
    C C1 0.38843(10) 0.1456(2) 0.30461(9) 0.0133(2) Uani d . 1 1 . .
    C C2 0.29659(11) 0.1091(2) 0.20455(9) 0.0160(2) Uani d . 1 1 . .
    H H2A 0.2528 -0.0303 0.1840 0.019 Uiso calc R 1 1 . .
    C C3 0.27066(11) 0.2756(2) 0.13703(9) 0.0174(2) Uani d . 1 1 . .
    H H3A 0.2085 0.2490 0.0704 0.021 Uiso calc R 1 1 . .
    C C4 0.33373(12) 0.4832(2) 0.16425(10) 0.0175(2) Uani d . 1 1 . .
    H H4A 0.3147 0.5959 0.1168 0.021 Uiso calc R 1 1 . .
    C C5 0.42385(11) 0.5206(2) 0.26118(9) 0.0151(2) Uani d . 1 1 . .
    H H5A 0.4676 0.6600 0.2804 0.018 Uiso calc R 1 1 . .
    C C6 0.45190(10) 0.3546(2) 0.33205(8) 0.0125(2) Uani d . 1 1 . .
    C C7 0.55207(10) 0.3936(2) 0.43090(9) 0.0125(2) Uani d . 1 1 . .
    H H7A 0.5968 0.5294 0.4434 0.015 Uiso calc R 1 1 . .
    C C8 0.70465(10) 0.3283(2) 0.59589(9) 0.0134(2) Uani d . 1 1 . .
    H H8A 0.7024 0.3042 0.6524 0.016 Uiso calc R 1 1 . .
    H H8B 0.7198 0.4930 0.5933 0.016 Uiso calc R 1 1 . .
    C C9 0.80423(10) 0.1869(2) 0.60823(8) 0.0133(2) Uani d . 1 1 . .
    C C10 0.86635(11) 0.2669(2) 0.57233(9) 0.0166(2) Uani d . 1 1 . .
    H H10A 0.8456 0.4110 0.5402 0.020 Uiso calc R 1 1 . .
    C C11 0.95823(11) 0.1396(3) 0.58258(10) 0.0202(3) Uani d . 1 1 . .
    H H11A 1.0010 0.1957 0.5588 0.024 Uiso calc R 1 1 . .
    C C12 0.98511(11) -0.0701(3) 0.62825(10) 0.0196(3) Uani d . 1 1 . .
    C C13 0.92625(11) -0.1569(2) 0.66508(9) 0.0174(2) Uani d . 1 1 . .
    H H13A 0.9471 -0.3019 0.6965 0.021 Uiso calc R 1 1 . .
    C C14 0.83553(11) -0.0255(2) 0.65471(9) 0.0152(2) Uani d . 1 1 . .
    H H14A 0.7942 -0.0816 0.6798 0.018 Uiso calc R 1 1 . .
loop_
    _atom_site_aniso_label
    _atom_site_aniso_U_11
    _atom_site_aniso_U_22
    _atom_site_aniso_U_33
    _atom_site_aniso_U_12
    _atom_site_aniso_U_13
    _atom_site_aniso_U_23
    Ni1 0.01005(10) 0.01029(11) 0.01063(11) -0.00089(7) 0.00557(8) 0.00019(7)
    F1 0.0240(4) 0.0360(5) 0.0340(5) 0.0125(4) 0.0197(4) 0.0035(4)
    N1 0.0105(4) 0.0115(5) 0.0129(4) -0.0003(3) 0.0063(4) -0.0010(4)
    O1 0.0168(4) 0.0142(4) 0.0122(4) -0.0036(3) 0.0072(3) 0.0005(3)
    C1 0.0123(5) 0.0149(5) 0.0138(5) 0.0010(4) 0.0084(4) 0.0009(4)
    C2 0.0141(5) 0.0177(6) 0.0148(5) -0.0015(4) 0.0077(5) -0.0003(4)
    C3 0.0141(5) 0.0218(6) 0.0136(5) 0.0016(4) 0.0066(4) 0.0010(5)
    C4 0.0176(6) 0.0188(6) 0.0157(6) 0.0029(4) 0.0096(5) 0.0049(5)
    C5 0.0153(5) 0.0144(6) 0.0167(6) 0.0012(4) 0.0100(5) 0.0022(4)
    C6 0.0115(5) 0.0133(5) 0.0135(5) 0.0014(4) 0.0077(4) 0.0010(4)
    C7 0.0122(5) 0.0115(5) 0.0158(5) -0.0002(4) 0.0093(4) -0.0005(4)
    C8 0.0119(5) 0.0116(5) 0.0140(5) -0.0017(4) 0.0062(4) -0.0020(4)
    C9 0.0103(5) 0.0149(5) 0.0114(5) -0.0012(4) 0.0045(4) -0.0015(4)
    C10 0.0154(5) 0.0179(6) 0.0156(5) -0.0010(4) 0.0086(5) 0.0007(4)
    C11 0.0174(6) 0.0271(7) 0.0192(6) -0.0004(5) 0.0126(5) -0.0003(5)
    C12 0.0139(5) 0.0249(7) 0.0182(6) 0.0039(5) 0.0085(5) -0.0020(5)
    C13 0.0139(5) 0.0162(6) 0.0161(6) 0.0013(4) 0.0054(5) -0.0002(4)
    C14 0.0123(5) 0.0152(6) 0.0155(5) -0.0018(4) 0.0068(4) -0.0008(4)
_geom_special_details
;
 All esds (except the esd in the dihedral angle between two l.s. planes)
 are estimated using the full covariance matrix.  The cell esds are taken
 into account individually in the estimation of esds in distances, angles
 and torsion angles; correlations between esds in cell parameters are only
 used when they are defined by crystal symmetry.  An approximate (isotropic)
 treatment of cell esds is used for estimating esds involving l.s. planes.
;
loop_
    _geom_bond_atom_site_label_1
    _geom_bond_atom_site_label_2
    _geom_bond_site_symmetry_2
    _geom_bond_distance
    _geom_bond_publ_flag
    Ni1 O1 3_656 1.8336(9) ?
    Ni1 O1 . 1.8336(9) ?
    Ni1 N1 3_656 1.9242(10) ?
    Ni1 N1 . 1.9242(10) ?
    F1 C12 . 1.3613(15) ?
    N1 C7 . 1.2967(16) ?
    N1 C8 . 1.4915(15) ?
    O1 C1 . 1.3097(15) ?
    C1 C6 . 1.4130(17) ?
    C1 C2 . 1.4187(17) ?
    C2 C3 . 1.3801(18) ?
    C2 H2A . 0.9500 ?
    C3 C4 . 1.4031(19) ?
    C3 H3A . 0.9500 ?
    C4 C5 . 1.3794(18) ?
    C4 H4A . 0.9500 ?
    C5 C6 . 1.4100(17) ?
    C5 H5A . 0.9500 ?
    C6 C7 . 1.4351(16) ?
    C7 H7A . 0.9500 ?
    C8 C9 . 1.5133(16) ?
    C8 H8A . 0.9900 ?
    C8 H8B . 0.9900 ?
    C9 C14 . 1.3943(17) ?
    C9 C10 . 1.3960(17) ?
    C10 C11 . 1.3937(18) ?
    C10 H10A . 0.9500 ?
    C11 C12 . 1.378(2) ?
    C11 H11A . 0.9500 ?
    C12 C13 . 1.3834(19) ?
    C13 C14 . 1.3926(17) ?
    C13 H13A . 0.9500 ?
    C14 H14A . 0.9500 ?
loop_
    _geom_angle_atom_site_label_1
    _geom_angle_atom_site_label_2
    _geom_angle_atom_site_label_3
    _geom_angle_site_symmetry_1
    _geom_angle_site_symmetry_3
    _geom_angle
    _geom_angle_publ_flag
    O1 Ni1 O1 3_656 . 180.0 ?
    O1 Ni1 N1 3_656 3_656 92.56(4) ?
    O1 Ni1 N1 . 3_656 87.44(4) ?
    O1 Ni1 N1 3_656 . 87.44(4) ?
    O1 Ni1 N1 . . 92.56(4) ?
    N1 Ni1 N1 3_656 . 180.00(6) ?
    C7 N1 C8 . . 114.48(10) ?
    C7 N1 Ni1 . . 123.90(8) ?
    C8 N1 Ni1 . . 121.62(8) ?
    C1 O1 Ni1 . . 129.03(8) ?
    O1 C1 C6 . . 123.23(11) ?
    O1 C1 C2 . . 118.67(11) ?
    C6 C1 C2 . . 118.10(11) ?
    C3 C2 C1 . . 120.18(12) ?
    C3 C2 H2A . . 119.9 ?
    C1 C2 H2A . . 119.9 ?
    C2 C3 C4 . . 121.73(12) ?
    C2 C3 H3A . . 119.1 ?
    C4 C3 H3A . . 119.1 ?
    C5 C4 C3 . . 118.79(12) ?
    C5 C4 H4A . . 120.6 ?
    C3 C4 H4A . . 120.6 ?
    C4 C5 C6 . . 120.87(12) ?
    C4 C5 H5A . . 119.6 ?
    C6 C5 H5A . . 119.6 ?
    C5 C6 C1 . . 120.33(11) ?
    C5 C6 C7 . . 118.85(11) ?
    C1 C6 C7 . . 120.62(11) ?
    N1 C7 C6 . . 126.56(11) ?
    N1 C7 H7A . . 116.7 ?
    C6 C7 H7A . . 116.7 ?
    N1 C8 C9 . . 110.45(9) ?
    N1 C8 H8A . . 109.6 ?
    C9 C8 H8A . . 109.6 ?
    N1 C8 H8B . . 109.6 ?
    C9 C8 H8B . . 109.6 ?
    H8A C8 H8B . . 108.1 ?
    C14 C9 C10 . . 118.57(11) ?
    C14 C9 C8 . . 121.18(11) ?
    C10 C9 C8 . . 120.25(11) ?
    C11 C10 C9 . . 121.36(12) ?
    C11 C10 H10A . . 119.3 ?
    C9 C10 H10A . . 119.3 ?
    C12 C11 C10 . . 117.89(12) ?
    C12 C11 H11A . . 121.1 ?
    C10 C11 H11A . . 121.1 ?
    F1 C12 C11 . . 118.81(12) ?
    F1 C12 C13 . . 118.24(13) ?
    C11 C12 C13 . . 122.95(12) ?
    C12 C13 C14 . . 118.04(12) ?
    C12 C13 H13A . . 121.0 ?
    C14 C13 H13A . . 121.0 ?
    C13 C14 C9 . . 121.18(12) ?
    C13 C14 H14A . . 119.4 ?
    C9 C14 H14A . . 119.4 ?
loop_
    _geom_torsion_atom_site_label_1
    _geom_torsion_atom_site_label_2
    _geom_torsion_atom_site_label_3
    _geom_torsion_atom_site_label_4
    _geom_torsion_site_symmetry_1
    _geom_torsion_site_symmetry_2
    _geom_torsion_site_symmetry_3
    _geom_torsion_site_symmetry_4
    _geom_torsion
    _geom_torsion_publ_flag
    O1 Ni1 N1 C7 3_656 . . . -161.69(10) ?
    O1 Ni1 N1 C7 . . . . 18.31(10) ?
    O1 Ni1 N1 C8 3_656 . . . 18.90(9) ?
    O1 Ni1 N1 C8 . . . . -161.10(9) ?
    N1 Ni1 O1 C1 3_656 . . . 158.63(10) ?
    N1 Ni1 O1 C1 . . . . -21.37(10) ?
    Ni1 O1 C1 C6 . . . . 12.98(17) ?
    Ni1 O1 C1 C2 . . . . -166.89(9) ?
    O1 C1 C2 C3 . . . . 179.45(11) ?
    C6 C1 C2 C3 . . . . -0.42(17) ?
    C1 C2 C3 C4 . . . . 0.48(19) ?
    C2 C3 C4 C5 . . . . -0.03(19) ?
    C3 C4 C5 C6 . . . . -0.47(19) ?
    C4 C5 C6 C1 . . . . 0.52(18) ?
    C4 C5 C6 C7 . . . . 175.37(11) ?
    O1 C1 C6 C5 . . . . -179.94(11) ?
    C2 C1 C6 C5 . . . . -0.07(17) ?
    O1 C1 C6 C7 . . . . 5.30(18) ?
    C2 C1 C6 C7 . . . . -174.83(11) ?
    C8 N1 C7 C6 . . . . 171.36(11) ?
    Ni1 N1 C7 C6 . . . . -8.09(17) ?
    C5 C6 C7 N1 . . . . 177.97(11) ?
    C1 C6 C7 N1 . . . . -7.20(18) ?
    C7 N1 C8 C9 . . . . -97.31(12) ?
    Ni1 N1 C8 C9 . . . . 82.15(11) ?
    N1 C8 C9 C14 . . . . -87.37(13) ?
    N1 C8 C9 C10 . . . . 92.19(13) ?
    C14 C9 C10 C11 . . . . -0.29(18) ?
    C8 C9 C10 C11 . . . . -179.86(12) ?
    C9 C10 C11 C12 . . . . 0.9(2) ?
    C10 C11 C12 F1 . . . . 178.90(12) ?
    C10 C11 C12 C13 . . . . -0.9(2) ?
    F1 C12 C13 C14 . . . . -179.49(11) ?
    C11 C12 C13 C14 . . . . 0.3(2) ?
    C12 C13 C14 C9 . . . . 0.31(19) ?
    C10 C9 C14 C13 . . . . -0.32(18) ?
    C8 C9 C14 C13 . . . . 179.25(11) ?
loop_
    _geom_hbond_atom_site_label_D
    _geom_hbond_atom_site_label_H
    _geom_hbond_atom_site_label_A
    _geom_hbond_site_symmetry_A
    _geom_hbond_distance_DH
    _geom_hbond_distance_HA
    _geom_hbond_distance_DA
    _geom_hbond_angle_DHA
    _geom_hbond_publ_flag
    C8 H8A O1 3_656 0.99 2.19 2.7300(18) 113 y
    C14 H14A O1 3_656 0.95 2.52 3.212(2) 130 y
    C2 H2A F1 4_455 0.95 2.65 3.5312(19) 155 y
    C5 H5A Cg1 2_655 0.95 2.685 3.4010(18) 133 y
    C13 H13A Cg2 2_746 0.95 2.693 3.4252(13) 134 y
_iucr_refine_instructions_details
;
TITL salfnim in P2(1)/c (100K)
CELL  0.71073   13.8611    5.8334   16.9942    90.000   125.998    90.000
ZERR  4           0.0003    0.0001    0.0003     0.000     0.001     0.000
LATT   1
SYMM             - X ,    0.50000 + Y ,    0.50000 - Z
SFAC C H N O F NI
UNIT 56 44 4 4 4 2
TEMP -173.000
SIZE 0.109 0.185 0.466
L.S. 10
OMIT -4 60
BOND $H
FMAP 2 2 60
PLAN 20
ACTA
CONF
WGHT    0.032200    0.712300
FVAR       0.66923
NI1   6    0.500000    0.000000    0.500000    10.50000    0.01005    0.01029 =
         0.01063    0.00019    0.00557   -0.00089
F1    5    1.073210   -0.198743    0.637538    11.00000    0.02403    0.03599 =
         0.03396    0.00354    0.01970    0.01246
N1    3    0.587637    0.262067    0.504812    11.00000    0.01048    0.01153 =
         0.01291   -0.00101    0.00628   -0.00029
O1    4    0.410166   -0.015065    0.366930    11.00000    0.01684    0.01418 =
         0.01224    0.00047    0.00724   -0.00357
C1    1    0.388429    0.145567    0.304610    11.00000    0.01233    0.01495 =
         0.01382    0.00094    0.00842    0.00103
C2    1    0.296591    0.109085    0.204553    11.00000    0.01411    0.01770 =
         0.01483   -0.00035    0.00769   -0.00146
AFIX  43
H2A   2    0.252820   -0.030342    0.183976    11.00000   -1.20000
AFIX   0
C3    1    0.270664    0.275597    0.137026    11.00000    0.01415    0.02176 =
         0.01360    0.00097    0.00657    0.00163
AFIX  43
H3A   2    0.208487    0.248987    0.070366    11.00000   -1.20000
AFIX   0
C4    1    0.333732    0.483156    0.164245    11.00000    0.01762    0.01880 =
         0.01572    0.00486    0.00957    0.00292
AFIX  43
H4A   2    0.314716    0.595867    0.116780    11.00000   -1.20000
AFIX   0
C5    1    0.423845    0.520564    0.261180    11.00000    0.01526    0.01437 =
         0.01667    0.00218    0.00997    0.00122
AFIX  43
H5A   2    0.467579    0.659950    0.280442    11.00000   -1.20000
AFIX   0
C6    1    0.451901    0.354639    0.332053    11.00000    0.01153    0.01330 =
         0.01350    0.00100    0.00774    0.00137
C7    1    0.552072    0.393579    0.430896    11.00000    0.01224    0.01148 =
         0.01579   -0.00045    0.00929   -0.00019
AFIX  43
H7A   2    0.596837    0.529379    0.443441    11.00000   -1.20000
AFIX   0
C8    1    0.704649    0.328325    0.595889    11.00000    0.01190    0.01162 =
         0.01398   -0.00197    0.00615   -0.00165
AFIX  23
H8A   2    0.702371    0.304169    0.652439    11.00000   -1.20000
H8B   2    0.719813    0.493006    0.593253    11.00000   -1.20000
AFIX   0
C9    1    0.804235    0.186857    0.608228    11.00000    0.01026    0.01487 =
         0.01144   -0.00151    0.00449   -0.00117
C10   1    0.866349    0.266860    0.572326    11.00000    0.01542    0.01792 =
         0.01558    0.00073    0.00859   -0.00102
AFIX  43
H10A  2    0.845560    0.410994    0.540247    11.00000   -1.20000
AFIX   0
C11   1    0.958233    0.139632    0.582575    11.00000    0.01744    0.02711 =
         0.01922   -0.00031    0.01260   -0.00035
AFIX  43
H11A  2    1.000978    0.195742    0.558813    11.00000   -1.20000
AFIX   0
C12   1    0.985105   -0.070065    0.628254    11.00000    0.01387    0.02492 =
         0.01821   -0.00199    0.00845    0.00389
C13   1    0.926248   -0.156883    0.665077    11.00000    0.01387    0.01619 =
         0.01609   -0.00021    0.00543    0.00135
AFIX  43
H13A  2    0.947102   -0.301852    0.696507    11.00000   -1.20000
AFIX   0
C14   1    0.835528   -0.025502    0.654715    11.00000    0.01227    0.01515 =
         0.01555   -0.00078    0.00675   -0.00179
AFIX  43
H14A  2    0.794226   -0.081569    0.679767    11.00000   -1.20000
HKLF 4 1  1.0000  0.0000  0.0000  0.0000 -1.0000  0.0000 -1.0000  0.0000 -1.0000
REM  salfnim in P2(1)/c (100K)
REM R1 =  0.0277 for   2896 Fo > 4sig(Fo)  and  0.0318 for all   3235 data
REM    160 parameters refined using      0 restraints
END
WGHT      0.0322      0.7123
REM Highest difference peak  0.449,  deepest hole -0.488,  1-sigma level  0.060
Q1    1   0.4981  0.3636  0.3805  11.00000  0.05    0.45
Q2    1   0.4217  0.2503  0.3200  11.00000  0.05    0.44
Q3    1   0.4383  0.4333  0.3000  11.00000  0.05    0.40
Q4    1   0.3539  0.1214  0.2570  11.00000  0.05    0.39
Q5    1   0.9797  0.0541  0.6221  11.00000  0.05    0.39
Q6    1   0.9468 -0.1138  0.6352  11.00000  0.05    0.38
Q7    1   0.5178  0.0120  0.4596  11.00000  0.05    0.37
Q8    1   0.3697  0.5042  0.2130  11.00000  0.05    0.37
Q9    1   0.3068  0.3808  0.1506  11.00000  0.05    0.36
Q10   1   0.8245  0.0950  0.6375  11.00000  0.05    0.36
Q11   1   0.9155  0.2028  0.5857  11.00000  0.05    0.36
Q12   1   0.5750  0.2920  0.4615  11.00000  0.05    0.35
Q13   1   0.2966  0.1930  0.1756  11.00000  0.05    0.34
Q14   1   0.7552  0.2490  0.6029  11.00000  0.05    0.34
Q15   1   0.8253  0.2061  0.5800  11.00000  0.05    0.34
Q16   1   0.5041 -0.1417  0.5157  11.00000  0.05    0.32
Q17   1   0.8625 -0.1053  0.6386  11.00000  0.05    0.30
Q18   1   0.5015 -0.1427  0.4854  11.00000  0.05    0.29
Q19   1   0.5592  0.3603  0.4762  11.00000  0.05    0.29
Q20   1   0.5763  0.1396  0.5033  11.00000  0.05    0.27
;
