# Supplementary material for: Crystal structure of bis­{2-[(E)-(4-fluoro­benz­yl)imino­meth­yl]phenolato-κ2 N,O}nickel(II)
Source: Acta Crystallogr Sect E Struct Rep Online. 2014 Sep 24;70(Pt 10):252–5. doi: 10.1107/S1600536814020546 (PMC4257226; doi:10.1107/S1600536814020546)
Supplement: Supplementary file 2 [file e-70-00252-Isup2.hkl]

# 
# h,k,l, Fc-squared, Fo-squared, sigma(Fo-squared) and status flag 
# 
data_I
_shelx_title ' salfnim in P2(1)/c (100K)' 
_shelx_refln_list_code          4 
_shelx_F_calc_maximum      148.67 
_exptl_crystal_F_000       532.00 
_reflns_d_resolution_high  0.7109 
 
loop_ 
 _symmetry_equiv_pos_as_xyz 
 'x, y, z' 
 '-x, y+1/2, -z+1/2' 
 '-x, -y, -z' 
 'x, -y-1/2, z-1/2' 
 
_cell_length_a    13.8611 
_cell_length_b     5.8334 
_cell_length_c    16.9942 
_cell_angle_alpha  90.000 
_cell_angle_beta  125.998 
_cell_angle_gamma  90.000 
 
_shelx_F_squared_multiplier     1.000 
 
loop_ 
 _refln_index_h 
 _refln_index_k 
 _refln_index_l 
 _refln_F_squared_calc 
 _refln_F_squared_meas 
 _refln_F_squared_sigma 
 _refln_observed_status 
   1   0   0     6595.37     7043.02    153.97 o 
   2   0   0     8968.67     9785.51    159.23 o 
   3   0   0      172.47      185.40      3.90 o 
   4   0   0      656.79      659.10      8.48 o 
   5   0   0      484.10      489.21     10.28 o 
   6   0   0       46.19       58.41      2.44 o 
   7   0   0       61.11      105.76      3.85 o 
   8   0   0      279.07      353.32      7.44 o 
   9   0   0     2101.78     2267.84     30.35 o 
  10   0   0     1177.51     1233.16     21.50 o 
  11   0   0      577.43      623.67     13.69 o 
  12   0   0      525.76      563.97     13.33 o 
  13   0   0      210.92      239.68      9.85 o 
  14   0   0      627.28      678.73     18.66 o 
  15   0   0       12.96       15.87      6.20 o 
   1   1   0      794.44      780.32     11.20 o 
   2   1   0     1027.38     1077.26     10.02 o 
   3   1   0     1919.01     2002.43     22.16 o 
   4   1   0       93.65      115.26      2.10 o 
   5   1   0       18.25       13.44      0.93 o 
   6   1   0        9.95       10.49      0.97 o 
   7   1   0       54.14       56.23      2.81 o 
   8   1   0       16.67       16.04      1.47 o 
   9   1   0      296.47      299.48      6.93 o 
  10   1   0      213.48      228.21      5.09 o 
  11   1   0        4.62        3.93      1.79 o 
  12   1   0       23.95       18.70      3.24 o 
  13   1   0       45.29       48.02      3.84 o 
  14   1   0      149.66      139.39      9.37 o 
  15   1   0        7.05        8.10      3.74 o 
   0   2   0      628.02      602.54     16.93 o 
   1   2   0     8095.89     8101.93     92.94 o 
   2   2   0     2513.85     2616.61     25.56 o 
   3   2   0     1136.97     1056.39     12.53 o 
   4   2   0      961.96      895.96      8.12 o 
   5   2   0       49.31       30.82      1.26 o 
   6   2   0     3363.72     3492.73     28.20 o 
   7   2   0      220.33      209.60      3.80 o 
   8   2   0      845.89      850.21     10.28 o 
   9   2   0      118.91      112.01      4.31 o 
  10   2   0      413.08      424.68      9.55 o 
  11   2   0      660.63      652.65     11.16 o 
  12   2   0     1340.92     1325.92     18.94 o 
  13   2   0      298.82      323.63     10.13 o 
  14   2   0       67.94       73.43      5.74 o 
  15   2   0      677.61      669.29     16.47 o 
   1   3   0      606.38      682.73      9.54 o 
   2   3   0      144.98      146.19      3.48 o 
   3   3   0      357.99      413.87      5.19 o 
   4   3   0       61.55       69.53      2.00 o 
   5   3   0      178.53      188.89      3.89 o 
   6   3   0       31.20       32.04      1.38 o 
   7   3   0        9.07        7.03      1.18 o 
   8   3   0       51.68       43.96      2.26 o 
   9   3   0       57.66       54.14      2.66 o 
  10   3   0        5.46        2.38      1.32 o 
  11   3   0       68.36       61.55      4.05 o 
  12   3   0      143.27      142.70      5.75 o 
  13   3   0       10.86        6.26      2.53 o 
  14   3   0        2.53        3.22      2.53 o 
   0   4   0     2207.64     2134.73     54.44 o 
   1   4   0     1585.68     1564.24     29.62 o 
   2   4   0      388.09      341.31      6.20 o 
   3   4   0     1425.64     1412.32     17.55 o 
   4   4   0       34.56       28.13      1.83 o 
   5   4   0      101.57       73.20      2.56 o 
   6   4   0      339.83      290.84      6.18 o 
   7   4   0      117.93      125.77      4.20 o 
   8   4   0      876.19      847.79     13.40 o 
   9   4   0      554.05      540.22     10.31 o 
  10   4   0      453.69      447.92      9.57 o 
  11   4   0     1162.67     1145.60     20.92 o 
  12   4   0     1852.07     1882.62     34.46 o 
  13   4   0     1086.57     1088.54     30.12 o 
   1   5   0        1.41        0.31      2.16 o 
   2   5   0      224.25      205.29      8.19 o 
   3   5   0      986.22      956.18     13.14 o 
   4   5   0      330.44      295.33      7.11 o 
   5   5   0       33.75       22.57      2.91 o 
   6   5   0        4.84        1.05      1.78 o 
   7   5   0      371.02      376.14      7.71 o 
   8   5   0        0.50       -2.08      1.92 o 
   9   5   0       78.09       75.00      4.84 o 
  10   5   0       15.30       10.35      2.32 o 
  11   5   0       31.76       33.12      3.88 o 
  12   5   0      107.12      121.34      7.30 o 
   0   6   0     1570.28     1590.55     46.43 o 
   1   6   0      650.32      670.40     15.00 o 
   2   6   0      414.38      416.88     11.36 o 
   3   6   0      321.59      306.50     12.23 o 
   4   6   0      122.56      114.84      4.76 o 
   5   6   0      292.10      306.28      8.19 o 
   6   6   0      177.55      195.26      6.73 o 
   7   6   0      733.50      764.23     15.13 o 
   8   6   0        3.57        2.79      1.88 o 
   9   6   0      451.63      429.97     11.25 o 
  10   6   0      323.94      325.71      8.27 o 
   1   7   0       19.92       20.29      4.95 o 
   2   7   0       17.32       27.07      5.26 o 
   3   7   0      173.26      177.96     12.31 o 
   4   7   0       57.01       57.81      5.59 o 
   5   7   0       26.64       37.92      4.96 o 
   6   7   0        0.01       -1.02      1.95 o 
   7   7   0        5.69        6.67      2.61 o 
   8   7   0       18.73       24.78      3.62 o 
   0   8   0      706.82      760.11     34.65 o 
   1   8   0      795.39      840.30     28.62 o 
   2   8   0      379.85      432.06     13.92 o 
   3   8   0      173.72      168.67      8.86 o 
 -16   1   1       81.21       87.89      8.65 o 
 -15   1   1      101.08       97.66      5.64 o 
 -14   1   1       44.74       41.50      3.74 o 
 -13   1   1      797.99      851.93     20.92 o 
 -12   1   1     1701.03     1769.62     25.46 o 
 -11   1   1     1810.68     1852.98     21.25 o 
 -10   1   1     1605.40     1673.12     17.92 o 
  -9   1   1     1315.71     1395.61     15.13 o 
  -8   1   1       54.85       43.70      2.08 o 
  -7   1   1     1792.57     1928.94     16.73 o 
  -6   1   1      456.37      422.16      5.14 o 
  -5   1   1      208.65      171.18      2.55 o 
  -4   1   1     2138.22     2099.72     38.59 o 
  -3   1   1     1098.92     1146.56     10.85 o 
  -2   1   1     1914.98     1925.07     18.44 o 
  -1   1   1      922.58      978.31     13.66 o 
   0   1   1     9448.45     9395.09    128.10 o 
   1   1   1      176.25      188.89      3.57 o 
   2   1   1     6619.10     7000.05     84.59 o 
   3   1   1      330.96      324.47      4.09 o 
   4   1   1      326.92      329.35      4.12 o 
   5   1   1      274.08      245.12      3.37 o 
   6   1   1     3379.70     3589.27     27.68 o 
   7   1   1     2073.41     2131.16     16.95 o 
   8   1   1     2690.89     2831.27     25.74 o 
   9   1   1     1293.40     1328.97     14.89 o 
  10   1   1      428.04      434.19      7.52 o 
  11   1   1      247.80      250.79      6.15 o 
  12   1   1      698.08      763.37     14.07 o 
  13   1   1      256.97      261.54      9.19 o 
  14   1   1      361.60      385.85     11.77 o 
  15   1   1       59.22       53.63      6.10 o 
 -15   2   1        0.28       -0.01      2.40 o 
 -14   2   1      310.55      308.78     10.07 o 
 -13   2   1      257.76      257.77      7.49 o 
 -12   2   1       33.16       23.65      2.58 o 
 -11   2   1        4.76        4.49      1.56 o 
 -10   2   1      382.09      386.94      8.54 o 
  -9   2   1      198.80      194.47      4.54 o 
  -8   2   1       57.68       58.52      2.48 o 
  -7   2   1       30.55       35.54      2.12 o 
  -6   2   1      593.20      643.96      6.85 o 
  -5   2   1      483.94      522.27      5.45 o 
  -4   2   1      484.62      509.15      5.30 o 
  -3   2   1      798.59      887.97      9.71 o 
  -2   2   1      712.65      758.20      8.12 o 
  -1   2   1     1021.01     1061.22     13.41 o 
   0   2   1     1530.32     1546.62     15.26 o 
   1   2   1      117.27      147.63      2.49 o 
   2   2   1       89.41       76.68      1.59 o 
   3   2   1      858.15      974.97      9.44 o 
   4   2   1       71.29      100.47      1.84 o 
   5   2   1       93.10      103.85      2.47 o 
   6   2   1       97.86      113.97      2.44 o 
   7   2   1        9.53        8.72      1.44 o 
   8   2   1       12.05        9.53      1.48 o 
   9   2   1      375.61      375.01      6.74 o 
  10   2   1      326.11      330.20      7.17 o 
  11   2   1        6.50       10.08      2.31 o 
  12   2   1       33.45       37.36      4.22 o 
  13   2   1      198.70      210.12      8.13 o 
  14   2   1        1.20       -1.12      2.34 o 
 -15   3   1      481.90      480.94     13.02 o 
 -14   3   1       65.49       62.76      6.03 o 
 -13   3   1      169.81      178.60      8.32 o 
 -12   3   1      412.92      416.11      9.79 o 
 -11   3   1      481.58      479.03      9.98 o 
 -10   3   1      847.28      833.46     10.82 o 
  -9   3   1      360.91      348.27      5.94 o 
  -8   3   1      398.27      409.54      6.24 o 
  -7   3   1        7.50        7.63      1.12 o 
  -6   3   1     3371.95     3473.00     32.68 o 
  -5   3   1     1632.77     1640.66     27.12 o 
  -4   3   1     1183.60     1231.16     11.86 o 
  -3   3   1     1640.00     1560.17     20.32 o 
  -2   3   1      419.79      394.91      6.55 o 
  -1   3   1     6188.83     6175.81     71.53 o 
   0   3   1     2193.65     2175.65     37.70 o 
   1   3   1     5708.42     6051.08     70.23 o 
   2   3   1     1780.89     1856.57     17.72 o 
   3   3   1     1335.92     1354.99     13.71 o 
   4   3   1      386.27      392.87      5.49 o 
   5   3   1      540.01      512.77      9.06 o 
   6   3   1      471.85      475.83      5.71 o 
   7   3   1        4.16        3.66      1.46 o 
   8   3   1      929.30      965.72     12.68 o 
   9   3   1       90.93       78.43      3.72 o 
  10   3   1      193.91      187.20      8.18 o 
  11   3   1      589.10      590.94     12.12 o 
  12   3   1      327.05      308.10      8.52 o 
  13   3   1       93.83       93.61      5.48 o 
  14   3   1      406.71      416.33     11.91 o 
 -14   4   1        0.53       -0.06      2.60 o 
 -13   4   1       32.96       25.27      4.07 o 
 -12   4   1       15.53       15.67      3.38 o 
 -11   4   1        5.48        1.53      1.85 o 
 -10   4   1        3.80        1.10      1.67 o 
  -9   4   1       77.22       69.45      3.88 o 
  -8   4   1       89.64       76.89      3.41 o 
  -7   4   1      868.66      852.64     11.60 o 
  -6   4   1      754.44      714.70     11.07 o 
  -5   4   1      466.14      487.99      6.45 o 
  -4   4   1       91.54       89.54      3.03 o 
  -3   4   1        2.09        1.84      1.09 o 
  -2   4   1      122.59      148.34      3.64 o 
  -1   4   1        1.03       -0.27      1.56 o 
   0   4   1        3.89        5.99      2.08 o 
   1   4   1        0.62        0.96      1.04 o 
   2   4   1      507.03      512.40      7.83 o 
   3   4   1      215.48      229.32      4.06 o 
   4   4   1      392.44      366.70      5.73 o 
   5   4   1      113.17      107.63      2.92 o 
   6   4   1        4.45        5.81      1.61 o 
   7   4   1        5.77        5.82      1.61 o 
   8   4   1      155.61      152.80      5.06 o 
   9   4   1        0.52       -0.50      1.56 o 
  10   4   1        0.39        0.98      2.02 o 
  11   4   1       58.17       56.11      4.60 o 
  12   4   1       86.22       79.54      9.92 o 
  13   4   1      111.06      106.68      7.64 o 
 -12   5   1      386.33      385.47     10.55 o 
 -11   5   1       55.83       50.42      4.25 o 
 -10   5   1      274.71      263.91     12.60 o 
  -9   5   1      333.81      318.16      7.49 o 
  -8   5   1       77.40       69.73      3.92 o 
  -7   5   1      482.91      506.93      7.69 o 
  -6   5   1       38.02       45.25      5.29 o 
  -5   5   1      121.55      149.09      4.66 o 
  -4   5   1     1884.62     1929.51     23.86 o 
  -3   5   1      881.98      891.37     13.35 o 
  -2   5   1      348.94      335.44     10.85 o 
  -1   5   1      354.91      340.02     13.25 o 
   0   5   1     1836.27     1786.68     34.43 o 
   1   5   1     1771.92     1856.79     29.88 o 
   2   5   1     1109.82     1122.09     14.45 o 
   3   5   1     1100.12     1182.86     17.84 o 
   4   5   1        5.86        7.81      2.25 o 
   5   5   1      861.02      768.23     39.85 o 
   6   5   1      729.02      685.53     11.21 o 
   7   5   1      801.31      780.65     12.66 o 
   8   5   1       30.66       28.50      3.23 o 
   9   5   1      238.58      247.60      9.06 o 
  10   5   1      102.07       94.26      5.05 o 
  11   5   1       37.09       35.01      3.88 o 
  12   5   1      212.25      227.29     13.26 o 
 -11   6   1       12.99        9.28      2.27 o 
 -10   6   1       64.33       57.84      4.97 o 
  -9   6   1      172.56      163.51      6.97 o 
  -8   6   1       19.03       15.42      2.96 o 
  -7   6   1       43.66       37.90      4.08 o 
  -6   6   1       31.14       32.23      3.29 o 
  -5   6   1        2.42        2.12      1.95 o 
  -4   6   1       28.24       25.89      2.46 o 
  -3   6   1      214.28      227.89      8.34 o 
  -2   6   1      207.13      202.07      9.04 o 
  -1   6   1      109.80       97.02      8.84 o 
   0   6   1        2.71        0.83      2.38 o 
   1   6   1        1.39       -4.66      3.39 o 
   2   6   1      188.77      192.77     11.90 o 
   3   6   1       31.69       40.59      4.31 o 
   4   6   1       16.08       11.46      2.23 o 
   5   6   1       25.85       17.97      2.88 o 
   6   6   1       45.94       41.45      3.89 o 
   7   6   1        2.83        2.59      1.79 o 
   8   6   1      163.26      178.08      7.15 o 
   9   6   1        3.60        3.51      1.76 o 
  10   6   1      188.88      193.51      6.25 o 
  -8   7   1       35.73       33.64      4.00 o 
  -7   7   1       18.97       15.23      2.94 o 
  -6   7   1       28.92       26.61      3.08 o 
  -5   7   1      120.24      119.43      7.70 o 
  -4   7   1        3.93        2.69      3.07 o 
  -3   7   1      468.78      472.21     11.60 o 
  -2   7   1      217.70      231.97     13.39 o 
  -1   7   1      555.70      581.27     12.95 o 
   0   7   1      469.88      487.35     16.60 o 
   1   7   1      177.64      187.71     17.25 o 
   2   7   1      593.69      615.18     19.59 o 
   3   7   1      137.91      119.10     23.62 o 
   4   7   1       91.07       84.75      6.76 o 
   5   7   1      119.52      126.47     11.01 o 
   6   7   1      323.75      319.89      8.98 o 
   7   7   1      556.28      583.51     13.28 o 
  -3   8   1       84.79      104.32     15.35 o 
  -2   8   1        4.04       -0.39      4.59 o 
  -1   8   1        0.02        1.81      4.82 o 
   0   8   1       12.80       11.95      5.39 o 
   1   8   1        0.18        2.44      3.74 o 
   2   8   1       22.42       32.33      4.90 o 
 -16   0   2      234.59      234.45     10.72 o 
 -15   0   2      225.85      245.47     10.61 o 
 -14   0   2      168.44      175.59      8.63 o 
 -13   0   2     1133.61     1213.47     22.71 o 
 -12   0   2      381.33      405.07     22.05 o 
 -11   0   2     3115.09     3250.09     51.57 o 
 -10   0   2      179.03      162.84      5.85 o 
  -9   0   2      575.26      596.83     10.62 o 
  -8   0   2        5.29        2.06      1.20 o 
  -7   0   2     1487.54     1562.16     20.77 o 
  -6   0   2      535.08      483.22      7.90 o 
  -5   0   2      463.02      500.84      6.73 o 
  -4   0   2    13739.60    14373.83    164.31 o 
  -3   0   2    17691.45    17831.21    204.58 o 
  -2   0   2     1439.97     1555.16     59.36 o 
  -1   0   2     6766.95     6334.82    140.26 o 
   0   0   2      482.99      475.32     11.74 o 
   1   0   2      233.07      285.19      6.32 o 
   2   0   2     5612.09     6161.75     82.18 o 
   3   0   2      363.12      340.85      4.99 o 
   4   0   2       70.92      106.23      2.68 o 
   5   0   2      967.37      964.06     13.86 o 
   6   0   2     2934.36     3144.08     38.98 o 
   7   0   2      224.09      221.97      7.53 o 
   8   0   2     4241.68     4467.85     49.72 o 
   9   0   2      516.80      536.71     11.86 o 
  10   0   2      837.41      893.18     17.43 o 
  11   0   2      122.15      133.36      6.11 o 
  12   0   2       74.30       86.17      6.65 o 
  13   0   2      465.70      537.65     15.98 o 
  14   0   2      273.72      286.63     16.50 o 
 -16   1   2        1.58        2.67      2.32 o 
 -15   1   2        6.30        7.03      2.46 o 
 -14   1   2        0.73        2.63      2.00 o 
 -13   1   2      854.25      876.12     15.47 o 
 -12   1   2      436.16      448.20      9.63 o 
 -11   1   2       36.98       36.76      2.33 o 
 -10   1   2      261.93      285.04      5.25 o 
  -9   1   2      195.64      217.55      4.28 o 
  -8   1   2     1097.60     1172.24     12.33 o 
  -7   1   2     1057.81     1158.94     11.37 o 
  -6   1   2      403.84      447.48      5.26 o 
  -5   1   2      127.93      151.46      2.46 o 
  -4   1   2      146.04      136.59      2.88 o 
  -3   1   2     1930.61     2042.22     19.67 o 
  -2   1   2    13883.91    13720.04    186.15 o 
  -1   1   2     2993.36     3063.77     48.75 o 
   0   1   2      115.27      121.82      2.55 o 
   1   1   2     3619.51     3722.19     42.25 o 
   2   1   2     3147.90     3268.15     31.17 o 
   3   1   2      967.58     1069.31     12.14 o 
   4   1   2      639.05      688.43     11.04 o 
   5   1   2       91.55      121.86      2.34 o 
   6   1   2      701.31      765.83      7.97 o 
   7   1   2      645.16      686.94      7.69 o 
   8   1   2       38.36       45.63      2.22 o 
   9   1   2        0.29       -0.03      1.07 o 
  10   1   2       65.90       60.03      3.30 o 
  11   1   2      193.44      201.31      6.29 o 
  12   1   2       77.84       76.83      5.56 o 
  13   1   2      252.94      251.09      9.18 o 
  14   1   2        3.52       -0.02      2.88 o 
 -16   2   2      418.35      436.80     12.90 o 
 -15   2   2      626.88      639.01     18.51 o 
 -14   2   2       97.52      111.13      5.50 o 
 -13   2   2      423.60      430.72      9.85 o 
 -12   2   2      100.25      100.41      4.37 o 
 -11   2   2       19.68       13.13      1.91 o 
 -10   2   2      981.91      988.94     12.89 o 
  -9   2   2      635.85      647.79      9.26 o 
  -8   2   2      199.29      169.01      3.79 o 
  -7   2   2     1600.80     1644.42     14.51 o 
  -6   2   2      795.27      798.31      7.97 o 
  -5   2   2     7434.48     7802.72     63.25 o 
  -4   2   2     4731.81     4827.05     39.11 o 
  -3   2   2     3610.98     3581.53     32.00 o 
  -2   2   2     1586.61     1562.23     15.62 o 
  -1   2   2      741.06      706.50      7.10 o 
   0   2   2       12.18       22.96      1.02 o 
   1   2   2      466.22      450.91      6.40 o 
   2   2   2     2389.58     2315.58     25.87 o 
   3   2   2      364.69      356.27      3.86 o 
   4   2   2     2133.88     2222.68     18.87 o 
   5   2   2      843.19      846.86      9.67 o 
   6   2   2     1926.81     1912.52     17.67 o 
   7   2   2     3483.03     3345.24     31.75 o 
   8   2   2     2513.29     2539.43     27.03 o 
   9   2   2      848.90      874.11     13.37 o 
  10   2   2       46.25       47.19      3.64 o 
  11   2   2      220.10      228.80      7.24 o 
  12   2   2      107.53      115.41      7.01 o 
  13   2   2       24.21       28.23      6.08 o 
  14   2   2      126.34      117.38      7.30 o 
 -15   3   2      189.63      179.94      7.62 o 
 -14   3   2      188.44      190.71      6.86 o 
 -13   3   2       51.17       48.42      4.14 o 
 -12   3   2       35.31       35.05      3.17 o 
 -11   3   2      103.58      100.53      3.85 o 
 -10   3   2       48.13       35.14      3.40 o 
  -9   3   2       21.47       20.09      1.71 o 
  -8   3   2      462.64      503.69      7.05 o 
  -7   3   2       11.05        6.80      1.00 o 
  -6   3   2      171.91      152.20      4.18 o 
  -5   3   2       58.25       50.78      1.84 o 
  -4   3   2       16.31       14.12      0.99 o 
  -3   3   2       18.18       29.71      1.93 o 
  -2   3   2       87.14       86.19      2.64 o 
  -1   3   2       10.71        9.86      2.36 o 
   0   3   2      695.35      838.27      8.55 o 
   1   3   2        3.05        5.09      0.69 o 
   2   3   2        8.84        5.02      0.82 o 
   3   3   2      568.74      618.31      7.45 o 
   4   3   2      455.00      472.05      9.51 o 
   5   3   2      123.45       98.26      3.35 o 
   6   3   2       34.30       33.76      1.81 o 
   7   3   2      916.04      900.65     11.86 o 
   8   3   2       13.00       17.56      2.39 o 
   9   3   2       75.14       62.17      6.13 o 
  10   3   2      126.99      132.58      4.70 o 
  11   3   2      221.46      230.46      8.90 o 
  12   3   2       10.24        7.07      2.32 o 
  13   3   2       16.07       17.53      3.28 o 
 -14   4   2      151.89      146.58      7.79 o 
 -13   4   2      100.56       95.68      4.22 o 
 -12   4   2      197.21      200.93      5.11 o 
 -11   4   2      478.76      488.32     11.29 o 
 -10   4   2      552.18      539.68      9.33 o 
  -9   4   2      484.28      460.71      8.15 o 
  -8   4   2      430.39      421.01      7.42 o 
  -7   4   2      203.05      218.04      4.37 o 
  -6   4   2     1098.36     1148.91     14.03 o 
  -5   4   2      192.18      228.52      5.81 o 
  -4   4   2     2568.28     2548.08     28.94 o 
  -3   4   2     1160.65     1087.25     15.37 o 
  -2   4   2      954.95      918.84     13.02 o 
  -1   4   2     1148.09     1149.90     15.26 o 
   0   4   2     1586.97     1585.56     24.96 o 
   1   4   2     1369.50     1288.11     15.68 o 
   2   4   2      749.54      706.73      8.02 o 
   3   4   2      570.39      558.52      7.58 o 
   4   4   2       46.88       51.65      2.58 o 
   5   4   2     1510.69     1527.00     19.89 o 
   6   4   2       54.95       49.42      3.16 o 
   7   4   2      706.21      699.59     11.83 o 
   8   4   2     1237.73     1246.10     18.22 o 
   9   4   2      900.69      912.50     16.72 o 
  10   4   2     1191.72     1185.45     20.50 o 
  11   4   2      351.06      358.70     11.15 o 
  12   4   2       64.40       67.03      6.05 o 
 -13   5   2       63.24       63.21      5.04 o 
 -12   5   2        9.89        6.58      2.54 o 
 -11   5   2        4.85        5.38      2.11 o 
 -10   5   2        2.08        0.52      1.24 o 
  -9   5   2       48.54       38.19      3.29 o 
  -8   5   2       20.85       28.17      2.41 o 
  -7   5   2       32.26       43.80      3.95 o 
  -6   5   2      473.53      468.07      8.93 o 
  -5   5   2      257.64      254.83      7.35 o 
  -4   5   2      326.53      311.29      7.10 o 
  -3   5   2      103.60      112.72      3.53 o 
  -2   5   2      130.80      134.39      6.83 o 
  -1   5   2      378.07      373.43      9.70 o 
   0   5   2      106.76      118.03      6.46 o 
   1   5   2      193.33      188.62     11.33 o 
   2   5   2        0.27       -2.29      1.67 o 
   3   5   2        0.87        2.24      1.83 o 
   4   5   2       94.29       75.84      4.73 o 
   5   5   2       29.59       25.76      2.23 o 
   6   5   2      248.64      246.46      7.06 o 
   7   5   2        6.72        2.53      1.71 o 
   8   5   2        0.02       -1.36      1.67 o 
   9   5   2       11.17        9.17      3.26 o 
  10   5   2      113.56      121.26      6.21 o 
  11   5   2       22.49       21.47      4.14 o 
 -11   6   2      153.48      157.39      5.23 o 
 -10   6   2      817.97      848.16     19.20 o 
  -9   6   2       36.50       39.50      4.05 o 
  -8   6   2       97.97      100.21     10.06 o 
  -7   6   2      662.82      653.02     15.47 o 
  -6   6   2      999.56      981.66     17.05 o 
  -5   6   2     1746.08     1748.70     22.92 o 
  -4   6   2     1642.59     1638.45     21.31 o 
  -3   6   2      362.94      363.37      8.80 o 
  -2   6   2      337.05      343.90     11.69 o 
  -1   6   2      691.21      687.97     16.15 o 
   0   6   2       13.05       16.65      3.95 o 
   1   6   2       40.65       33.66      5.19 o 
   2   6   2        3.17       -1.44      3.47 o 
   3   6   2      108.71      114.04      9.08 o 
   4   6   2      525.08      539.29     12.84 o 
   5   6   2      208.86      208.28      6.99 o 
   6   6   2      561.64      559.36     12.89 o 
   7   6   2      297.97      284.62     11.18 o 
   8   6   2      630.21      642.51     12.58 o 
   9   6   2      812.33      764.14     14.80 o 
  -9   7   2      110.08      120.34      6.52 o 
  -8   7   2      173.28      174.20      7.17 o 
  -7   7   2       18.84       21.96      3.14 o 
  -6   7   2       54.25       47.54      3.74 o 
  -5   7   2        1.16       -2.57      2.45 o 
  -4   7   2      125.73      135.71      7.36 o 
  -3   7   2       42.07       46.81      4.60 o 
  -2   7   2       54.64       50.94      6.44 o 
  -1   7   2      315.42      289.93     12.70 o 
   0   7   2        7.05        6.08      3.95 o 
   1   7   2       69.57       63.01     15.82 o 
   2   7   2       89.49       78.47      8.16 o 
   3   7   2      130.89      138.12     16.49 o 
   4   7   2       12.51        8.55      3.70 o 
   5   7   2      150.63      165.14      6.44 o 
   6   7   2       30.42       29.47      3.55 o 
   7   7   2        1.94       -0.10      2.00 o 
  -4   8   2      225.03      210.99     19.18 o 
  -3   8   2      764.71      815.17     37.56 o 
  -2   8   2      284.95      326.21     23.85 o 
  -1   8   2       63.48       54.48      8.15 o 
   0   8   2      142.33      146.01     11.01 o 
   1   8   2      213.15      218.77     13.29 o 
   2   8   2      366.05      394.73     16.36 o 
 -16   1   3      387.73      403.06     10.51 o 
 -15   1   3      716.05      752.66     14.76 o 
 -14   1   3      602.08      621.17     12.62 o 
 -13   1   3      767.31      814.93     17.13 o 
 -12   1   3      151.28      166.19      4.87 o 
 -11   1   3      150.14      156.67      3.98 o 
 -10   1   3       26.65       26.32      1.87 o 
  -9   1   3      480.05      477.83      6.43 o 
  -8   1   3      739.48      676.30      7.28 o 
  -7   1   3     1679.86     1724.26     15.81 o 
  -6   1   3      420.38      335.34      4.26 o 
  -5   1   3    11805.55    12329.07    105.86 o 
  -4   1   3    19909.01    19722.02    227.32 o 
  -3   1   3    14632.13    14588.00    148.65 o 
  -2   1   3     2476.63     2561.03     29.94 o 
  -1   1   3     4704.75     4419.96    261.44 o 
   0   1   3      939.54      958.00     37.44 o 
   1   1   3     3421.41     3475.79     40.66 o 
   2   1   3      504.79      528.98      6.46 o 
   3   1   3       76.93       52.94      1.65 o 
   4   1   3      850.88      826.77      8.56 o 
   5   1   3     1336.89     1374.64     12.49 o 
   6   1   3     1646.57     1698.09     15.27 o 
   7   1   3      307.38      294.71      4.74 o 
   8   1   3     1129.41     1159.40     13.43 o 
   9   1   3      285.93      301.54      6.23 o 
  10   1   3      922.59      940.92     13.84 o 
  11   1   3      516.53      558.13     13.56 o 
  12   1   3       63.40       72.11      5.53 o 
  13   1   3      141.87      156.83      7.62 o 
  14   1   3      144.07      152.71      8.72 o 
 -16   2   3       29.76       24.44      3.38 o 
 -15   2   3       11.04        8.31      2.39 o 
 -14   2   3       76.25       77.09      4.77 o 
 -13   2   3        1.82       -0.84      1.49 o 
 -12   2   3      226.09      234.17      6.12 o 
 -11   2   3        3.47        7.41      1.51 o 
 -10   2   3       72.46       64.85      3.02 o 
  -9   2   3       66.49       65.41      2.84 o 
  -8   2   3        0.03        0.09      0.66 o 
  -7   2   3      138.74      170.51      3.03 o 
  -6   2   3      232.23      286.47      4.56 o 
  -5   2   3       39.78       41.25      1.35 o 
  -4   2   3      379.49      457.59      4.72 o 
  -3   2   3      207.01      211.54      2.97 o 
  -2   2   3      265.63      290.85      3.33 o 
  -1   2   3      553.82      552.15      6.50 o 
   0   2   3      686.24      748.56      8.59 o 
   1   2   3      411.50      446.66      5.94 o 
   2   2   3       37.94       28.91      1.16 o 
   3   2   3        4.05        6.50      0.64 o 
   4   2   3       50.40       64.31      1.75 o 
   5   2   3      668.25      664.27      8.10 o 
   6   2   3      456.06      437.04      6.38 o 
   7   2   3       73.88       67.02      2.70 o 
   8   2   3      285.07      298.85      6.19 o 
   9   2   3       32.47       27.95      2.41 o 
  10   2   3        1.51        0.35      1.70 o 
  11   2   3        0.01       -0.84      1.95 o 
  12   2   3       18.82       10.80      2.88 o 
  13   2   3      181.59      191.17      8.09 o 
 -15   3   3      336.66      329.21     12.89 o 
 -14   3   3      368.49      379.48      9.77 o 
 -13   3   3      279.71      251.99     10.71 o 
 -12   3   3      777.26      763.74     12.39 o 
 -11   3   3      219.03      222.19      5.26 o 
 -10   3   3      960.10      905.72     12.15 o 
  -9   3   3      514.19      515.48      7.39 o 
  -8   3   3      156.20      131.10      3.19 o 
  -7   3   3     1406.90     1360.22     14.90 o 
  -6   3   3      363.81      305.02      5.07 o 
  -5   3   3     1689.16     1609.25     16.01 o 
  -4   3   3      845.82      758.06     10.10 o 
  -3   3   3     2851.43     2857.80     31.09 o 
  -2   3   3     4756.67     4953.43     52.31 o 
  -1   3   3      890.29      860.59      8.84 o 
   0   3   3     1035.26      967.61      9.95 o 
   1   3   3      138.19      183.00      3.06 o 
   2   3   3      380.57      293.86      4.07 o 
   3   3   3      360.85      340.37      4.71 o 
   4   3   3     1036.82     1032.89     15.02 o 
   5   3   3     1171.33     1166.13     12.81 o 
   6   3   3       80.19       81.98      3.06 o 
   7   3   3     3391.55     3304.92     42.01 o 
   8   3   3     1570.17     1504.60     30.15 o 
   9   3   3     1693.07     1671.39     22.02 o 
  10   3   3      576.03      573.51     10.67 o 
  11   3   3      171.47      190.98      6.60 o 
  12   3   3       50.07       52.22      4.25 o 
  13   3   3      122.76      130.86      6.89 o 
 -15   4   3       25.62       19.76      2.60 o 
 -14   4   3      119.62      100.45      4.59 o 
 -13   4   3      110.72      110.14      4.21 o 
 -12   4   3       18.27       17.26      1.83 o 
 -11   4   3      123.47      109.22      6.30 o 
 -10   4   3        7.36        3.41      1.56 o 
  -9   4   3        1.94        3.56      1.42 o 
  -8   4   3      250.58      221.77      5.52 o 
  -7   4   3      442.83      411.14      6.19 o 
  -6   4   3       40.66       32.11      1.92 o 
  -5   4   3      374.05      368.83      7.62 o 
  -4   4   3      202.51      180.34      4.24 o 
  -3   4   3      134.66      141.53      3.53 o 
  -2   4   3      277.02      273.96      5.03 o 
  -1   4   3       49.70       40.99      2.39 o 
   0   4   3       54.24       44.93      1.43 o 
   1   4   3      213.44      219.78      4.93 o 
   2   4   3      106.37      111.62      2.75 o 
   3   4   3       36.49       30.13      2.12 o 
   4   4   3        3.36        6.92      1.84 o 
   5   4   3      225.67      210.42      5.49 o 
   6   4   3      258.69      250.94      7.24 o 
   7   4   3        4.55        3.62      1.80 o 
   8   4   3       11.93       12.45      2.53 o 
   9   4   3        0.14       -1.44      1.81 o 
  10   4   3       45.84       48.86      5.32 o 
  11   4   3        0.12        1.87      1.80 o 
  12   4   3       22.22       28.64      4.48 o 
 -13   5   3      369.09      374.53     10.36 o 
 -12   5   3       47.01       37.11      3.88 o 
 -11   5   3      272.94      277.32      7.29 o 
 -10   5   3      126.83      122.38     11.11 o 
  -9   5   3       11.68       10.64      1.80 o 
  -8   5   3      802.47      789.07     11.13 o 
  -7   5   3      280.58      268.09      8.95 o 
  -6   5   3      402.67      391.39      7.98 o 
  -5   5   3      161.70      159.18      5.11 o 
  -4   5   3     2358.73     2383.22     31.10 o 
  -3   5   3      616.20      615.47      8.49 o 
  -2   5   3     1477.86     1458.22     17.70 o 
  -1   5   3      639.92      629.45     13.26 o 
   0   5   3       10.97        2.33      1.87 o 
   1   5   3      442.17      395.83      7.11 o 
   2   5   3      534.99      527.35     11.68 o 
   3   5   3      713.27      706.29     10.67 o 
   4   5   3      325.57      337.04      7.52 o 
   5   5   3      596.13      584.27     10.22 o 
   6   5   3     1055.47     1085.38     16.24 o 
   7   5   3      439.45      416.43      8.95 o 
   8   5   3      801.11      800.82     15.35 o 
   9   5   3      381.21      401.58     12.42 o 
  10   5   3      189.62      202.17      7.49 o 
 -12   6   3      264.58      278.91      8.69 o 
 -11   6   3        1.24       -0.24      2.45 o 
 -10   6   3       39.10       29.83      3.75 o 
  -9   6   3      112.44      114.56      6.06 o 
  -8   6   3        0.17        0.37      2.15 o 
  -7   6   3      107.02      122.87      5.15 o 
  -6   6   3      326.68      347.22      7.81 o 
  -5   6   3       21.39       22.53      2.78 o 
  -4   6   3        0.13       -2.40      1.26 o 
  -3   6   3      313.10      317.42      8.08 o 
  -2   6   3       87.22       72.98      6.47 o 
  -1   6   3        3.34        0.97      3.08 o 
   0   6   3       83.39       90.53      7.55 o 
   1   6   3      122.09       94.14      7.88 o 
   2   6   3       13.18       16.03      4.27 o 
   3   6   3       66.58       65.15      5.02 o 
   4   6   3        0.26        0.45      2.13 o 
   5   6   3       64.61       70.70      4.81 o 
   6   6   3      113.75      115.32      6.00 o 
   7   6   3      171.02      167.96      5.35 o 
   8   6   3        2.53        1.58      1.95 o 
   9   6   3       22.07       27.48      3.32 o 
  -9   7   3       68.99       71.94      5.28 o 
  -8   7   3       58.87       52.34      6.00 o 
  -7   7   3       27.07       28.30      3.29 o 
  -6   7   3      245.48      250.32      7.17 o 
  -5   7   3      495.05      514.91     14.62 o 
  -4   7   3      835.32      838.91     16.87 o 
  -3   7   3      746.72      774.10     21.80 o 
  -2   7   3      312.06      346.29     13.78 o 
  -1   7   3      370.53      369.14     14.46 o 
   0   7   3      322.56      349.42     17.91 o 
   1   7   3      149.46      158.49     10.22 o 
   2   7   3      436.31      465.89     17.08 o 
   3   7   3      128.90      140.16     10.57 o 
   4   7   3      631.44      685.38     17.51 o 
   5   7   3      146.54      144.28      6.86 o 
   6   7   3      104.68      109.11      7.06 o 
  -4   8   3        6.46       12.47      8.51 o 
  -3   8   3       22.03       37.24     10.74 o 
  -2   8   3       77.82       90.85      7.59 o 
  -1   8   3       98.85       96.70      9.20 o 
   0   8   3        4.13        0.10      4.35 o 
   1   8   3       26.36       34.67      6.65 o 
 -17   0   4      248.54      268.93     11.76 o 
 -16   0   4      714.10      728.78     19.97 o 
 -15   0   4     1580.92     1662.02     40.18 o 
 -14   0   4     1203.52     1238.38     25.44 o 
 -13   0   4      537.84      549.87     12.98 o 
 -12   0   4      601.71      613.00     13.42 o 
 -11   0   4     3245.64     3379.25     49.10 o 
 -10   0   4      306.10      323.64      7.31 o 
  -9   0   4      361.10      320.39      7.50 o 
  -8   0   4     1956.70     1983.65     25.83 o 
  -7   0   4     1116.81     1099.91     13.42 o 
  -6   0   4     2451.98     2492.41     30.57 o 
  -5   0   4       40.20       55.66      2.18 o 
  -4   0   4     4626.57     4827.50     65.08 o 
  -3   0   4       19.44       11.65      1.03 o 
  -2   0   4      749.46      696.46     10.94 o 
  -1   0   4    22103.92    21731.79    367.01 o 
   0   0   4     5790.44     6309.43    146.81 o 
   1   0   4     6689.50     6879.93     92.20 o 
   2   0   4     4699.32     5041.59     47.26 o 
   3   0   4     8956.00     9954.38    101.38 o 
   4   0   4     5411.33     5808.88     60.63 o 
   5   0   4     1445.92     1492.46     18.00 o 
   6   0   4      380.99      351.86      8.51 o 
   7   0   4      264.63      270.66      6.73 o 
   8   0   4     1975.61     1965.99     30.97 o 
   9   0   4      198.10      177.66      6.55 o 
  10   0   4     1025.22     1037.97     23.12 o 
  11   0   4      429.16      430.83     13.40 o 
  12   0   4      239.92      215.63     13.78 o 
  13   0   4      493.49      516.59     22.95 o 
 -17   1   4       58.88       55.80      4.69 o 
 -16   1   4       28.67       29.21      3.44 o 
 -15   1   4      222.43      215.95      7.17 o 
 -14   1   4        8.94        7.96      2.16 o 
 -13   1   4      393.46      394.18      9.13 o 
 -12   1   4        4.81        4.84      1.43 o 
 -11   1   4      211.81      212.45      4.58 o 
 -10   1   4      106.10      106.89      2.85 o 
  -9   1   4       11.42        8.30      1.12 o 
  -8   1   4      155.21      170.81      2.85 o 
  -7   1   4      895.26     1000.28      9.22 o 
  -6   1   4      510.54      566.76      5.99 o 
  -5   1   4      350.12      411.68      4.50 o 
  -4   1   4     3816.59     3992.03     41.30 o 
  -3   1   4        6.33        3.61      0.53 o 
  -2   1   4      231.57      240.68      3.49 o 
  -1   1   4      716.03      722.35      8.09 o 
   0   1   4     4705.00     4928.47     45.58 o 
   1   1   4     2005.51     2166.70     23.39 o 
   2   1   4     2306.66     2504.62     25.19 o 
   3   1   4       32.86       57.71      1.73 o 
   4   1   4       36.14       31.45      1.54 o 
   5   1   4        0.04        0.72      0.66 o 
   6   1   4        3.60        3.68      0.95 o 
   7   1   4       23.32       22.43      1.65 o 
   8   1   4      107.98      107.13      3.47 o 
   9   1   4      227.57      222.75      6.40 o 
  10   1   4       23.40       26.00      2.95 o 
  11   1   4       10.59       12.16      2.98 o 
  12   1   4      102.54      103.91      7.64 o 
  13   1   4       20.72       21.86      5.24 o 
 -16   2   4      541.63      555.70     12.51 o 
 -15   2   4      118.86      122.57      6.03 o 
 -14   2   4      767.11      778.67     14.52 o 
 -13   2   4      681.71      669.83     11.69 o 
 -12   2   4       28.12       30.74      2.41 o 
 -11   2   4       51.25       49.38      2.79 o 
 -10   2   4      360.05      323.18      6.06 o 
  -9   2   4     1352.74     1388.27     16.14 o 
  -8   2   4     1420.18     1387.77     15.86 o 
  -7   2   4     3689.66     3709.69     38.17 o 
  -6   2   4      191.14      140.73      2.59 o 
  -5   2   4     7221.41     7385.62     64.12 o 
  -4   2   4     1773.75     1757.93     15.27 o 
  -3   2   4     1293.98     1331.25     13.66 o 
  -2   2   4     2243.27     2222.26     19.07 o 
  -1   2   4       25.04       35.05      1.43 o 
   0   2   4     1840.11     1847.07     19.33 o 
   1   2   4      643.48      623.10     10.31 o 
   2   2   4       27.93        9.11      1.26 o 
   3   2   4     2490.88     2449.66     37.38 o 
   4   2   4     4117.31     4054.16     34.24 o 
   5   2   4     3361.27     3325.70     33.34 o 
   6   2   4      595.59      570.92      9.35 o 
   7   2   4     1177.87     1209.02     15.29 o 
   8   2   4        4.04        6.71      1.59 o 
   9   2   4      574.35      606.00     10.09 o 
  10   2   4      183.39      192.08      8.89 o 
  11   2   4       40.49       29.21      4.70 o 
  12   2   4        4.38        5.34      3.06 o 
  13   2   4      137.80      150.47      7.52 o 
 -16   3   4        5.85        1.47      2.46 o 
 -15   3   4        7.13        3.26      2.04 o 
 -14   3   4        4.93        3.24      1.80 o 
 -13   3   4        8.22        5.12      1.43 o 
 -12   3   4       45.36       34.09      2.61 o 
 -11   3   4        1.12        0.26      1.23 o 
 -10   3   4        6.60        5.38      1.38 o 
  -9   3   4       25.54       22.26      2.07 o 
  -8   3   4       31.34       22.48      1.65 o 
  -7   3   4       46.98       43.48      1.49 o 
  -6   3   4       99.34       86.17      2.55 o 
  -5   3   4       45.99       51.38      1.65 o 
  -4   3   4      202.19      227.72      2.93 o 
  -3   3   4       94.68       97.37      1.82 o 
  -2   3   4     1107.63     1224.12     11.31 o 
  -1   3   4        1.56        4.57      0.71 o 
   0   3   4      228.82      239.02      3.60 o 
   1   3   4       90.35      102.51      3.03 o 
   2   3   4      581.03      604.29     11.52 o 
   3   3   4        2.00       -0.05      1.11 o 
   4   3   4        6.42        8.71      1.86 o 
   5   3   4      173.86      156.28      4.29 o 
   6   3   4       55.08       46.71      3.34 o 
   7   3   4      471.45      470.94      8.64 o 
   8   3   4      196.33      181.76      5.21 o 
   9   3   4      168.19      155.60      5.08 o 
  10   3   4        3.33        0.00      1.56 o 
  11   3   4       14.59       13.22      2.69 o 
  12   3   4        8.44        5.04      2.49 o 
 -15   4   4      140.31      128.70      5.39 o 
 -14   4   4      322.12      316.45     13.50 o 
 -13   4   4      192.64      181.48      4.77 o 
 -12   4   4      248.07      236.01      5.11 o 
 -11   4   4      223.96      214.54      6.17 o 
 -10   4   4      490.49      527.03      9.88 o 
  -9   4   4      449.28      509.89      8.52 o 
  -8   4   4     1128.97     1145.01     15.71 o 
  -7   4   4      389.26      388.26      6.21 o 
  -6   4   4      763.43      755.64      8.72 o 
  -5   4   4      612.11      601.16      9.24 o 
  -4   4   4     1840.76     1836.80     19.84 o 
  -3   4   4     2679.60     2667.16     27.30 o 
  -2   4   4     3298.71     3312.40     33.07 o 
  -1   4   4     1732.25     1773.83     18.71 o 
   0   4   4      648.48      640.79      7.91 o 
   1   4   4      686.70      627.70      8.32 o 
   2   4   4     1396.39     1435.45     18.12 o 
   3   4   4      134.24      132.15      4.54 o 
   4   4   4      376.04      384.00      8.51 o 
   5   4   4      264.28      273.71      6.54 o 
   6   4   4       84.21       92.13      4.78 o 
   7   4   4      512.21      501.42     11.11 o 
   8   4   4        5.33        3.69      2.17 o 
   9   4   4        5.13        3.45      1.95 o 
  10   4   4      244.56      249.36      9.13 o 
  11   4   4      416.14      430.16     11.64 o 
 -14   5   4       17.99       10.75      2.91 o 
 -13   5   4        8.67       14.13      2.94 o 
 -12   5   4      101.72      118.47      5.88 o 
 -11   5   4        0.01       -2.16      1.72 o 
 -10   5   4        5.78        5.64      1.65 o 
  -9   5   4        3.89        3.32      1.41 o 
  -8   5   4      623.91      583.79     14.65 o 
  -7   5   4       90.67       91.01      4.57 o 
  -6   5   4      142.08      134.24      4.93 o 
  -5   5   4        0.04       -0.31      1.32 o 
  -4   5   4        5.57        4.27      1.45 o 
  -3   5   4      269.51      283.38      5.10 o 
  -2   5   4      230.14      249.20      4.48 o 
  -1   5   4      471.40      439.06      6.83 o 
   0   5   4      244.82      215.87      4.54 o 
   1   5   4       72.14       68.98      2.06 o 
   2   5   4        6.19        3.00      1.12 o 
   3   5   4       89.29       83.04      3.72 o 
   4   5   4        3.16        2.18      1.66 o 
   5   5   4        0.77       -1.84      1.44 o 
   6   5   4       53.25       44.48      3.41 o 
   7   5   4       24.54       28.06      3.36 o 
   8   5   4       26.16       28.05      4.81 o 
   9   5   4       54.64       55.75      4.54 o 
  10   5   4       20.73       11.83      2.89 o 
 -12   6   4       11.25        9.32      3.51 o 
 -11   6   4      130.44      117.98      7.28 o 
 -10   6   4        6.43        6.12      2.51 o 
  -9   6   4       96.95       94.83      5.60 o 
  -8   6   4     1383.28     1363.03     19.74 o 
  -7   6   4      650.09      635.86     11.54 o 
  -6   6   4      515.92      501.06     10.47 o 
  -5   6   4      461.05      460.27      9.55 o 
  -4   6   4      554.67      568.07      9.52 o 
  -3   6   4       79.78      102.56      4.94 o 
  -2   6   4      710.70      699.73     19.58 o 
  -1   6   4      118.70      122.79      8.22 o 
   0   6   4        9.62       12.76      3.95 o 
   1   6   4      302.55      291.25     12.12 o 
   2   6   4      365.54      357.58      9.15 o 
   3   6   4      700.06      691.94     15.16 o 
   4   6   4      919.83      911.18     18.88 o 
   5   6   4      265.76      245.65      6.18 o 
   6   6   4      448.60      460.55      9.22 o 
   7   6   4       32.41       32.65      3.31 o 
   8   6   4      412.94      413.82     11.37 o 
  -9   7   4       15.31       16.39      3.25 o 
  -8   7   4      181.67      183.93      7.06 o 
  -7   7   4       81.18       63.52      4.50 o 
  -6   7   4       26.00       17.91      2.42 o 
  -5   7   4       86.15       93.85      7.83 o 
  -4   7   4       61.17       55.92      9.26 o 
  -3   7   4        0.25       -2.96      3.12 o 
  -2   7   4        1.10       -1.28      3.32 o 
  -1   7   4       44.24       43.94      6.33 o 
   0   7   4      121.41      123.52      9.90 o 
   1   7   4        7.40       13.37      4.51 o 
   2   7   4       31.82       38.57     10.35 o 
   3   7   4        1.48        1.06      3.80 o 
   4   7   4        9.23       12.30      2.44 o 
   5   7   4        0.58        0.57      2.30 o 
  -4   8   4       45.13       29.49     10.54 o 
  -3   8   4       78.33       68.36     10.95 o 
  -2   8   4       86.89       94.20     18.27 o 
  -1   8   4      109.79       99.29      9.44 o 
   0   8   4      405.98      440.34     27.50 o 
 -17   1   5       90.03       89.38      6.67 o 
 -16   1   5       55.95       57.64      4.49 o 
 -15   1   5        2.89        3.80      1.93 o 
 -14   1   5      252.10      244.06      7.24 o 
 -13   1   5        3.31        0.84      1.58 o 
 -12   1   5      389.87      390.66      6.67 o 
 -11   1   5      484.43      478.83      8.18 o 
 -10   1   5      714.36      747.54      8.75 o 
  -9   1   5     2086.89     2064.91     18.10 o 
  -8   1   5     6803.97     7219.26     55.62 o 
  -7   1   5     5030.16     5047.93     56.85 o 
  -6   1   5     4118.91     4200.13     34.57 o 
  -5   1   5     4162.30     4331.88     41.77 o 
  -4   1   5      286.79      334.94      4.83 o 
  -3   1   5     1117.86     1042.06     12.78 o 
  -2   1   5     1539.24     1541.84     13.91 o 
  -1   1   5     1702.46     1651.57     16.28 o 
   0   1   5      375.74      340.75      4.99 o 
   1   1   5     3667.88     3844.20     34.60 o 
   2   1   5      381.95      339.40      5.37 o 
   3   1   5     2787.95     2831.59     24.82 o 
   4   1   5     2086.33     2040.75     18.80 o 
   5   1   5     1313.48     1321.13     13.10 o 
   6   1   5      474.73      478.53      6.42 o 
   7   1   5      524.68      549.85      8.56 o 
   8   1   5       29.61       29.03      2.58 o 
   9   1   5      135.74      147.35      5.31 o 
  10   1   5      139.36      159.54      5.84 o 
  11   1   5      160.34      182.06     10.76 o 
  12   1   5      286.83      298.83     16.20 o 
 -17   2   5        8.56        8.80      2.64 o 
 -16   2   5        7.14        6.16      2.45 o 
 -15   2   5        8.22        5.34      2.12 o 
 -14   2   5      396.42      376.82      9.21 o 
 -13   2   5        0.33        0.08      1.48 o 
 -12   2   5      203.57      188.36      4.83 o 
 -11   2   5      103.95       99.69      3.59 o 
 -10   2   5       11.86       17.34      1.79 o 
  -9   2   5        7.34        5.25      1.18 o 
  -8   2   5       22.42       24.52      2.01 o 
  -7   2   5       19.41       15.75      1.27 o 
  -6   2   5     3287.04     3570.57     35.06 o 
  -4   2   5      134.96      143.54      2.87 o 
  -3   2   5      201.94      208.47      3.05 o 
  -2   2   5       99.11       99.30      2.84 o 
  -1   2   5     1404.06     1588.06     23.93 o 
   0   2   5      368.99      345.47     18.20 o 
   1   2   5     1209.50     1367.95     15.04 o 
   2   2   5     1144.04     1253.95     13.40 o 
   3   2   5      761.94      778.69      9.76 o 
   4   2   5       40.03       38.90      2.15 o 
   5   2   5       24.87       21.32      2.02 o 
   6   2   5      728.28      727.84     14.40 o 
   7   2   5      347.90      328.54      7.03 o 
   8   2   5       30.96       31.24      2.51 o 
   9   2   5       36.34       36.62      2.89 o 
  10   2   5       26.10       24.87      4.91 o 
  11   2   5        1.28        3.00      2.37 o 
  12   2   5        0.00       -2.91      2.01 o 
 -16   3   5       59.50       49.06      4.14 o 
 -15   3   5      111.73      119.31      6.47 o 
 -14   3   5      356.16      363.60      8.18 o 
 -13   3   5      838.57      798.94     16.86 o 
 -12   3   5      528.79      533.68      8.93 o 
 -11   3   5      685.42      628.00      9.59 o 
 -10   3   5      142.29      148.20      4.00 o 
  -9   3   5      834.79      848.92     11.13 o 
  -8   3   5     1177.98     1128.84     14.55 o 
  -7   3   5     2050.00     1982.65     17.67 o 
  -6   3   5     1462.30     1361.20     17.39 o 
  -5   3   5       85.91       79.45      1.96 o 
  -4   3   5      677.12      615.38      6.62 o 
  -3   3   5      217.44      187.24      2.85 o 
  -2   3   5      694.06      607.90      6.45 o 
  -1   3   5        9.45        4.17      0.79 o 
   0   3   5     1365.21     1342.35     15.11 o 
   1   3   5     1050.60     1056.48     12.69 o 
   2   3   5     1178.47     1149.95     17.11 o 
   3   3   5     3246.04     3046.01     82.46 o 
   4   3   5     3161.56     3034.33     46.98 o 
   5   3   5     2046.79     1974.43     26.18 o 
   6   3   5     1468.84     1467.39     19.17 o 
   7   3   5      957.71      960.41     13.19 o 
   8   3   5       13.32       10.47      1.80 o 
   9   3   5      104.45       95.73      4.43 o 
  10   3   5       84.66       92.24      4.58 o 
  11   3   5       40.58       39.69      3.82 o 
 -15   4   5       21.13       13.38      2.31 o 
 -14   4   5       36.81       37.53      3.06 o 
 -13   4   5        4.57        1.14      1.61 o 
 -12   4   5       76.45       59.56      2.67 o 
 -11   4   5      162.91      140.98      5.62 o 
 -10   4   5       53.25       48.72      3.30 o 
  -9   4   5        0.11       -0.34      1.28 o 
  -8   4   5       71.97       87.35      3.79 o 
  -7   4   5      440.31      420.15      6.45 o 
  -6   4   5     1624.43     1644.99     16.48 o 
  -5   4   5      193.33      204.77      4.73 o 
  -4   4   5      121.33      106.69      2.99 o 
  -3   4   5        0.40       -0.05      0.84 o 
  -2   4   5        1.62       -0.15      0.57 o 
  -1   4   5        2.18        3.33      0.76 o 
   0   4   5       12.75       12.72      1.29 o 
   1   4   5       31.55       26.60      1.86 o 
   2   4   5      230.61      213.98      5.16 o 
   3   4   5      291.22      294.43      6.46 o 
   4   4   5      165.57      156.75      5.54 o 
   5   4   5        5.71        1.65      1.83 o 
   6   4   5        3.15        0.85      1.69 o 
   7   4   5      120.18      117.65      5.59 o 
   8   4   5       99.10       79.75      9.59 o 
   9   4   5       38.72       29.05      3.56 o 
  10   4   5        1.16       -0.46      2.07 o 
 -14   5   5      300.69      312.70      9.49 o 
 -13   5   5      105.88       96.88      6.39 o 
 -12   5   5       84.49       65.88      4.16 o 
 -11   5   5      428.91      403.06      8.77 o 
 -10   5   5      630.94      580.46      9.64 o 
  -9   5   5      672.73      652.23      9.96 o 
  -8   5   5     1262.98     1249.55     20.92 o 
  -7   5   5      212.48      206.77      6.22 o 
  -6   5   5      949.77      941.62     15.26 o 
  -5   5   5     1690.84     1696.29     21.16 o 
  -4   5   5        3.51        3.33      1.36 o 
  -3   5   5        5.22        3.24      1.27 o 
  -2   5   5       66.12       55.33      5.04 o 
  -1   5   5      176.38      188.83      5.23 o 
   0   5   5      397.20      391.04      5.76 o 
   1   5   5      436.43      425.91      8.34 o 
   2   5   5      424.32      466.52      9.88 o 
   3   5   5      413.48      405.45      8.86 o 
   4   5   5     2195.98     2107.47     29.86 o 
   5   5   5     1304.37     1269.96     20.43 o 
   6   5   5     1115.56     1139.06     19.34 o 
   7   5   5      146.39      141.62      6.02 o 
   8   5   5      125.77      122.27      6.21 o 
   9   5   5      108.10      102.10      6.17 o 
 -12   6   5        2.36        3.83      3.19 o 
 -11   6   5      101.60      107.11      7.44 o 
 -10   6   5        3.53        2.14      2.35 o 
  -9   6   5       74.55       72.36      4.50 o 
  -8   6   5       26.30       18.63      2.68 o 
  -7   6   5      160.82      163.87      6.71 o 
  -6   6   5      225.60      212.63      6.39 o 
  -5   6   5       54.03       54.00      3.64 o 
  -4   6   5      143.14      142.89      4.79 o 
  -3   6   5       28.15       32.81      2.06 o 
  -2   6   5       47.87       31.02      6.39 o 
  -1   6   5       18.99       11.46      3.98 o 
   0   6   5       68.48       62.90      6.65 o 
   1   6   5      224.75      210.57     12.63 o 
   2   6   5       19.23       20.13      2.94 o 
   3   6   5        5.94        4.75      2.42 o 
   4   6   5       46.97       46.90      3.51 o 
   5   6   5        5.71        3.37      1.75 o 
   6   6   5        4.46        2.03      1.93 o 
   7   6   5        1.74        0.43      2.12 o 
  -9   7   5      881.77      904.52     17.90 o 
  -8   7   5      503.13      535.02     12.15 o 
  -7   7   5      759.15      826.50     17.54 o 
  -6   7   5      303.87      319.17     10.37 o 
  -5   7   5       70.53       64.67     10.07 o 
  -4   7   5      211.33      221.00     15.83 o 
  -3   7   5       47.05       59.74      7.43 o 
  -2   7   5      149.10      165.70     11.34 o 
  -1   7   5      139.70      159.42     10.53 o 
   0   7   5      491.23      548.16     18.59 o 
   1   7   5      395.30      406.71     15.89 o 
   2   7   5      143.99      136.23     10.54 o 
   3   7   5      111.53      100.68      9.28 o 
   4   7   5      141.74      137.76      6.11 o 
   5   7   5      203.46      190.98      7.42 o 
  -3   8   5       55.04       56.23     10.12 o 
  -2   8   5       58.46       74.21      8.39 o 
 -18   0   6      982.54     1019.21     26.16 o 
 -17   0   6      113.32      110.36      8.41 o 
 -16   0   6       22.62       17.77      3.95 o 
 -15   0   6        4.12        1.92      2.90 o 
 -14   0   6      678.51      692.75     15.36 o 
 -13   0   6        3.38        2.12      2.00 o 
 -12   0   6     5172.18     4988.65     70.13 o 
 -11   0   6       11.79       16.31      2.47 o 
 -10   0   6     2688.48     2675.49     34.59 o 
  -9   0   6     3558.84     3503.39     46.46 o 
  -8   0   6     2313.76     2352.85     26.47 o 
  -7   0   6     1091.87      933.74     13.42 o 
  -6   0   6      173.21      183.76      8.48 o 
  -5   0   6     2310.23     2332.44     28.57 o 
  -4   0   6      311.03      343.92      5.86 o 
  -3   0   6     3215.68     3186.11     37.79 o 
  -2   0   6      864.06      923.90     12.38 o 
  -1   0   6     2281.00     2284.65     27.80 o 
   0   0   6     5195.45     5456.38     63.53 o 
   1   0   6     3476.99     3929.20     55.03 o 
   2   0   6     3360.58     3455.24     33.52 o 
   3   0   6      136.04      112.39      3.41 o 
   4   0   6     1019.63     1029.58     13.40 o 
   5   0   6      658.11      670.32     10.04 o 
   6   0   6      354.17      338.28      7.73 o 
   7   0   6     2540.01     2541.05     38.60 o 
   8   0   6      116.68      120.13      5.49 o 
   9   0   6      290.80      301.67     15.13 o 
  10   0   6       63.08       76.57      9.14 o 
  11   0   6      416.44      448.68     20.64 o 
  12   0   6      840.41      877.08     32.06 o 
 -18   1   6       67.39       71.61      5.35 o 
 -17   1   6      113.29       95.95      7.91 o 
 -16   1   6       89.55       98.10      5.67 o 
 -15   1   6       83.26       79.84      4.94 o 
 -14   1   6       14.64       12.43      2.35 o 
 -13   1   6      953.42      940.67     15.75 o 
 -12   1   6       36.85       37.11      2.44 o 
 -11   1   6      326.11      344.55      5.43 o 
 -10   1   6        3.44        4.41      1.11 o 
  -9   1   6      150.49      154.83      3.03 o 
  -8   1   6       79.29       72.73      2.62 o 
  -7   1   6     1273.74     1363.43     12.65 o 
  -6   1   6      488.85      530.17      5.78 o 
  -5   1   6     1137.50     1289.66     11.66 o 
  -4   1   6      275.84      289.30      4.04 o 
  -3   1   6        6.41        3.51      0.66 o 
  -2   1   6      273.22      264.75      3.99 o 
  -1   1   6        4.31       10.93      0.85 o 
   0   1   6       16.40       11.10      1.47 o 
   1   1   6     3180.73     3467.54     31.76 o 
   2   1   6     1037.24     1138.76     13.44 o 
   3   1   6       36.56       32.56      1.44 o 
   4   1   6        1.43       -0.77      0.75 o 
   5   1   6       12.96       11.10      1.24 o 
   6   1   6      108.42       98.58      3.33 o 
   7   1   6      147.37      134.98      6.21 o 
   8   1   6        5.03        2.01      1.66 o 
   9   1   6      101.66       86.46      4.81 o 
  10   1   6       55.89       53.43      4.65 o 
  11   1   6        2.24       -0.14      3.78 o 
  12   1   6       60.70       75.75      9.57 o 
 -17   2   6      284.93      290.55      8.90 o 
 -16   2   6      445.20      463.24     11.12 o 
 -15   2   6       92.65       91.69      7.86 o 
 -14   2   6       91.74       92.43      4.85 o 
 -13   2   6      147.88      143.97      4.88 o 
 -12   2   6       62.66       69.54      3.70 o 
 -11   2   6     1340.61     1272.35     15.65 o 
 -10   2   6      276.02      254.12      6.05 o 
  -9   2   6      711.57      625.39     14.84 o 
  -8   2   6     4423.27     4421.70     39.98 o 
  -7   2   6     2961.76     2937.17     27.69 o 
  -6   2   6     8351.08     8667.11     77.66 o 
  -5   2   6      603.51      639.45      7.87 o 
  -4   2   6     1721.65     1645.52     16.99 o 
  -3   2   6      183.20      163.70      2.84 o 
  -2   2   6        9.07        4.99      0.76 o 
  -1   2   6       69.91      119.57      4.20 o 
   0   2   6     1555.31     1500.89     15.14 o 
   1   2   6     1458.28     1342.29     14.16 o 
   2   2   6      135.96      136.42      2.98 o 
   3   2   6     3326.98     3461.90     37.75 o 
   4   2   6      416.58      389.83      6.40 o 
   5   2   6     1729.19     1630.06     20.51 o 
   6   2   6     2942.59     2919.85     34.03 o 
   7   2   6      216.59      229.68      6.00 o 
   8   2   6      112.58      133.28      4.67 o 
   9   2   6      320.46      337.76      7.44 o 
  10   2   6      250.63      261.39     11.65 o 
  11   2   6      187.66      194.92     10.53 o 
 -17   3   6       41.27       42.88      4.03 o 
 -16   3   6        0.31       -0.38      1.96 o 
 -15   3   6       23.13       13.32      2.35 o 
 -14   3   6       14.97       11.22      2.27 o 
 -13   3   6       68.84       67.30      3.55 o 
 -12   3   6        0.47       -0.06      1.25 o 
 -11   3   6      323.28      261.04      6.26 o 
 -10   3   6       51.59       45.16      2.58 o 
  -9   3   6       88.50       82.98      3.18 o 
  -8   3   6        6.04       11.71      1.42 o 
  -7   3   6        6.87        2.56      0.71 o 
  -6   3   6      140.32      132.00      3.00 o 
  -5   3   6      667.42      726.31      8.21 o 
  -4   3   6     1121.83     1089.96     10.63 o 
  -3   3   6      227.22      238.53      3.41 o 
  -2   3   6        1.80        2.25      0.62 o 
  -1   3   6       14.67        9.30      1.38 o 
   0   3   6       26.03       30.65      2.04 o 
   1   3   6      227.91      215.83      6.36 o 
   3   3   6      908.74      870.77     35.97 o 
   4   3   6       65.84       68.71      3.17 o 
   5   3   6      111.60      113.01      4.91 o 
   6   3   6      149.56      136.64      4.31 o 
   7   3   6      278.57      294.81      6.33 o 
   8   3   6       12.38        9.38      1.83 o 
   9   3   6       73.64       77.98      4.02 o 
  10   3   6       60.66       57.99      3.90 o 
  11   3   6        0.03       -0.04      2.26 o 
 -16   4   6       14.01       15.11      2.51 o 
 -15   4   6      387.52      384.02      8.38 o 
 -14   4   6       46.87       54.85      3.12 o 
 -13   4   6      168.78      167.62      4.67 o 
 -12   4   6      394.83      383.54      9.18 o 
 -11   4   6      612.09      579.44     10.74 o 
 -10   4   6      370.86      360.61      7.77 o 
  -9   4   6     1023.42      979.74     15.97 o 
  -8   4   6      289.91      282.34      5.93 o 
  -7   4   6     1177.36     1225.42     14.30 o 
  -6   4   6     2523.49     2553.46     24.35 o 
  -5   4   6     1093.78     1080.33     12.50 o 
  -4   4   6      211.12      207.75      3.77 o 
  -3   4   6       30.09       27.89      1.35 o 
  -2   4   6      334.65      322.54      4.68 o 
  -1   4   6     1467.42     1518.83     18.77 o 
   0   4   6     1503.19     1401.14     20.15 o 
   1   4   6      676.40      716.64     12.32 o 
   2   4   6      688.09      707.84     12.55 o 
   3   4   6      548.22      536.50     10.65 o 
   4   4   6     1362.34     1317.29     20.66 o 
   5   4   6       60.02       64.26      3.88 o 
   6   4   6      127.75      129.56      5.56 o 
   7   4   6       67.06       62.20      4.56 o 
   8   4   6      100.98       98.58      5.84 o 
   9   4   6      341.43      312.71      9.47 o 
  10   4   6      176.76      178.23     18.41 o 
 -14   5   6        1.81        0.16      1.69 o 
 -13   5   6        0.45        1.26      1.97 o 
 -12   5   6       49.54       48.84      4.21 o 
 -11   5   6       17.67       26.44      3.67 o 
 -10   5   6        1.28        0.54      1.48 o 
  -9   5   6      127.08      121.21      3.88 o 
  -8   5   6       26.32       20.47      2.95 o 
  -7   5   6       25.25       22.59      2.64 o 
  -6   5   6      194.46      204.51      5.85 o 
  -5   5   6     1110.84     1087.17     14.85 o 
  -4   5   6        8.39        6.70      1.46 o 
  -3   5   6      210.29      199.97      6.56 o 
  -2   5   6       28.72       30.54      3.07 o 
  -1   5   6       58.19       38.83      2.27 o 
   0   5   6       99.29       74.50      4.14 o 
   1   5   6        4.13        0.17      1.46 o 
   2   5   6      210.37      197.07      5.88 o 
   3   5   6      164.34      139.40      5.23 o 
   4   5   6       26.82       29.78      3.46 o 
   5   5   6       65.61       59.26      4.24 o 
   6   5   6        0.11       -1.13      1.76 o 
   7   5   6        0.02       -0.74      1.62 o 
   8   5   6        0.02        1.90      2.33 o 
 -12   6   6      200.30      203.44      9.14 o 
 -11   6   6       90.13       93.20      8.06 o 
 -10   6   6        3.59        2.51      2.16 o 
  -9   6   6      200.31      213.73      7.64 o 
  -8   6   6      556.57      564.19     11.83 o 
  -7   6   6      820.53      854.94     15.06 o 
  -6   6   6      482.17      487.26     10.11 o 
  -5   6   6      845.78      844.16     34.02 o 
  -4   6   6       21.40       21.26      2.87 o 
  -3   6   6      942.12      952.04     23.75 o 
  -2   6   6      712.60      690.74     17.45 o 
  -1   6   6       97.77       92.35      7.84 o 
   0   6   6      561.41      561.53     17.68 o 
   1   6   6      434.77      443.29      8.34 o 
   2   6   6      444.48      442.83     11.63 o 
   3   6   6      380.94      413.11      9.01 o 
   4   6   6      177.86      178.35      9.67 o 
   5   6   6      341.18      382.67     10.78 o 
   6   6   6      315.75      327.49      8.97 o 
   7   6   6      304.37      314.40      9.12 o 
 -10   7   6       86.80       75.12      6.26 o 
  -9   7   6      221.28      212.34      9.40 o 
  -8   7   6        7.87        7.53      2.32 o 
  -7   7   6       40.14       36.59      4.62 o 
  -6   7   6       34.30       41.43      4.38 o 
  -5   7   6        3.29       -2.27      4.38 o 
  -4   7   6        4.01       -4.38      4.34 o 
  -3   7   6       17.71        9.44      4.17 o 
  -2   7   6      133.56      128.04      9.95 o 
  -1   7   6       49.92       58.47      7.32 o 
   0   7   6       33.80       38.08      6.33 o 
   1   7   6      127.65      132.76     11.48 o 
   2   7   6        7.64        3.13      4.17 o 
   3   7   6        8.19        6.25      2.90 o 
   4   7   6        0.10        2.10      2.43 o 
 -18   1   7      213.07      220.46      7.97 o 
 -17   1   7      185.28      184.90      7.10 o 
 -16   1   7      513.65      527.22     11.88 o 
 -15   1   7      487.88      496.29     11.05 o 
 -14   1   7      533.49      521.47     11.03 o 
 -13   1   7      107.83      108.19      4.65 o 
 -12   1   7     2640.27     2632.16     26.39 o 
 -11   1   7      490.56      489.87      6.72 o 
 -10   1   7     2724.01     2663.32     24.14 o 
  -9   1   7      289.83      246.46      4.48 o 
  -8   1   7        4.57        2.60      0.79 o 
  -7   1   7       78.80      143.79      2.95 o 
  -6   1   7     1885.20     1924.81     16.96 o 
  -5   1   7     1814.16     1787.74     16.84 o 
  -4   1   7      924.12      878.45      8.46 o 
  -3   1   7     1128.63     1049.70     11.59 o 
  -2   1   7     1766.10     1636.66     19.04 o 
  -1   1   7     3666.41     3566.77     30.06 o 
   0   1   7     9663.92     9932.89     80.39 o 
   1   1   7     1460.47     1446.84     14.86 o 
   2   1   7     1360.54     1397.39     14.56 o 
   3   1   7      810.16      811.56      8.43 o 
   4   1   7      597.96      609.04      8.12 o 
   5   1   7      552.16      536.96      8.19 o 
   6   1   7      264.01      252.38      5.40 o 
   7   1   7      202.48      185.12      4.99 o 
   8   1   7      262.98      275.69      7.45 o 
   9   1   7      543.75      553.28     11.61 o 
  10   1   7      139.26      137.23      6.86 o 
  11   1   7      209.67      209.80     13.60 o 
 -17   2   7        0.99        2.38      2.25 o 
 -16   2   7      103.76       90.70      5.42 o 
 -15   2   7      195.31      171.52      6.21 o 
 -14   2   7       74.31       66.14      3.87 o 
 -13   2   7       14.07       10.57      1.93 o 
 -12   2   7        4.95        2.58      1.29 o 
 -11   2   7        1.69        4.59      1.36 o 
 -10   2   7      231.05      245.64      9.94 o 
  -9   2   7      197.77      216.33      5.03 o 
  -8   2   7      439.29      461.00      7.57 o 
  -7   2   7       68.97       71.47      2.26 o 
  -6   2   7       58.19       59.66      2.82 o 
  -5   2   7       90.07      101.59      3.18 o 
  -4   2   7      219.93      282.95      4.32 o 
  -3   2   7      841.89      892.12     10.08 o 
  -2   2   7       12.13       17.10      1.30 o 
  -1   2   7      173.78      206.59      5.81 o 
   0   2   7       36.80       30.72      1.46 o 
   1   2   7      134.91      133.92      2.93 o 
   2   2   7      271.33      273.40      5.32 o 
   3   2   7      156.87      134.39      3.89 o 
   4   2   7      741.79      744.00     10.19 o 
   5   2   7       85.81       71.07      3.43 o 
   6   2   7      109.45       99.16      5.00 o 
   7   2   7      310.84      341.46     10.87 o 
   8   2   7       93.89       82.51      5.38 o 
   9   2   7      163.66      183.59      6.43 o 
  10   2   7       11.65       19.00      3.38 o 
  11   2   7       21.25       20.21      3.61 o 
 -17   3   7      129.18      123.88      6.18 o 
 -16   3   7       98.61       91.75      5.44 o 
 -15   3   7      145.13      157.81      6.20 o 
 -14   3   7       24.40       29.22      3.09 o 
 -13   3   7      701.55      702.69     10.88 o 
 -12   3   7      213.73      212.80      5.79 o 
 -11   3   7     1325.84     1265.51     17.71 o 
 -10   3   7      360.39      398.62      7.45 o 
  -9   3   7     1171.73     1124.88     14.91 o 
  -8   3   7     1281.29     1294.42     16.29 o 
  -7   3   7      768.53      731.68      9.19 o 
  -6   3   7     1437.80     1356.61     16.87 o 
  -5   3   7       13.97       24.48      1.83 o 
  -4   3   7     2928.64     2883.03     32.03 o 
  -3   3   7      757.62      770.99      9.48 o 
  -2   3   7      866.55      827.30     11.48 o 
  -1   3   7     2235.65     2250.29     32.42 o 
   0   3   7     1735.78     1675.87     26.95 o 
   1   3   7     2932.67     2626.11    269.84 o 
   2   3   7     2117.51     2088.39     40.62 o 
   3   3   7      697.51      737.06     18.83 o 
   4   3   7      127.87      119.37      3.93 o 
   5   3   7       85.74       72.38      3.31 o 
   6   3   7      637.99      645.38     15.16 o 
   7   3   7       13.66       14.80      2.03 o 
   8   3   7      295.66      283.27      6.89 o 
   9   3   7      154.75      167.12      5.34 o 
  10   3   7      286.52      292.63      7.67 o 
 -16   4   7        0.03        0.64      1.66 o 
 -15   4   7       42.54       41.69      3.21 o 
 -14   4   7      138.95      117.50      4.21 o 
 -13   4   7       87.74       67.83      3.14 o 
 -12   4   7      144.76      143.13      4.12 o 
 -11   4   7       16.74       11.29      2.07 o 
 -10   4   7      121.29      103.23      4.64 o 
  -9   4   7        5.40        3.34      1.56 o 
  -8   4   7       22.77       21.34      2.53 o 
  -7   4   7      299.03      310.84      5.86 o 
  -6   4   7        0.05       -0.39      0.82 o 
  -5   4   7      543.01      528.37      6.66 o 
  -4   4   7      161.76      150.05      2.96 o 
  -3   4   7        0.25       -0.59      0.91 o 
  -2   4   7       84.22       84.73      3.13 o 
  -1   4   7        1.20        0.50      1.37 o 
   0   4   7       50.30       48.84      3.88 o 
   1   4   7      140.95      125.76      5.28 o 
   2   4   7      154.34      126.81      8.51 o 
   3   4   7        0.67        0.67      2.06 o 
   4   4   7       60.46       44.01      4.87 o 
   5   4   7        8.22        5.54      1.83 o 
   6   4   7        0.52        1.84      1.79 o 
   7   4   7        3.62        3.91      2.05 o 
   8   4   7        0.28       -2.30      1.95 o 
   9   4   7       15.62        7.56      3.31 o 
 -14   5   7       83.96       71.70      5.38 o 
 -13   5   7      286.16      268.80      7.47 o 
 -12   5   7      773.41      768.64     13.44 o 
 -11   5   7      339.97      324.43      7.81 o 
 -10   5   7      368.05      352.09      8.19 o 
  -9   5   7     1329.07     1279.16     19.21 o 
  -8   5   7      139.97      146.50      5.36 o 
  -7   5   7      625.79      653.97     12.06 o 
  -6   5   7      409.14      408.54      8.61 o 
  -5   5   7     1000.19     1048.26     14.36 o 
  -4   5   7       57.25       52.46      4.04 o 
  -3   5   7      809.75      781.05     15.59 o 
  -2   5   7      285.98      289.89      5.27 o 
  -1   5   7      165.06      185.58      5.20 o 
   0   5   7     1339.57     1272.88     17.01 o 
   1   5   7      317.15      323.73      6.80 o 
   2   5   7      436.40      432.71      9.29 o 
   3   5   7      261.95      278.04     10.25 o 
   4   5   7      142.36      139.75      6.29 o 
   5   5   7      121.06      130.06      5.94 o 
   6   5   7       36.89       38.05      3.96 o 
   7   5   7      348.51      360.99     11.57 o 
   8   5   7      385.00      388.14     20.71 o 
 -13   6   7       25.60       29.54      4.59 o 
 -12   6   7       22.38       23.74      3.76 o 
 -11   6   7       29.46       31.40      4.30 o 
 -10   6   7       39.60       37.37      3.99 o 
  -9   6   7      104.07       90.27      6.16 o 
  -8   6   7       17.49       14.23      3.47 o 
  -7   6   7        9.95        3.79      2.09 o 
  -6   6   7        1.70       -1.13      3.98 o 
  -5   6   7        1.42        1.18      2.33 o 
  -4   6   7      110.12      126.74      7.39 o 
  -3   6   7      275.54      273.87      8.10 o 
  -2   6   7      142.83      144.50      5.66 o 
  -1   6   7        0.03       -0.53      2.44 o 
   0   6   7       11.01        6.79      1.88 o 
   1   6   7       12.47        5.45      3.35 o 
   2   6   7       20.49       16.50      2.64 o 
   3   6   7       72.45       64.79      6.60 o 
   4   6   7      127.70      141.95      6.28 o 
   5   6   7       21.45       22.18      3.11 o 
   6   6   7       21.81       22.09      3.18 o 
 -10   7   7      497.53      508.88     14.39 o 
  -9   7   7       45.79       38.00      4.86 o 
  -8   7   7        7.10        3.91      3.12 o 
  -7   7   7       88.86       86.68     11.43 o 
  -6   7   7       55.69       48.72      4.79 o 
  -5   7   7      110.83      107.95      5.34 o 
  -4   7   7       89.62       91.71     12.44 o 
  -3   7   7      343.99      357.42     14.41 o 
  -2   7   7       99.68      101.99     15.15 o 
  -1   7   7      638.54      609.82     19.80 o 
   0   7   7      127.16      117.37      9.95 o 
   1   7   7      390.39      431.36     16.79 o 
   2   7   7      189.95      170.79     17.26 o 
   3   7   7      202.63      203.26     18.02 o 
 -18   0   8      108.61       93.43      8.01 o 
 -17   0   8        6.41        6.31      3.50 o 
 -16   0   8      114.37      116.53      6.76 o 
 -15   0   8      143.94      121.92      6.34 o 
 -14   0   8      213.01      224.22      7.90 o 
 -13   0   8     2406.94     2421.36     37.60 o 
 -12   0   8     4821.81     4797.78     67.52 o 
 -11   0   8      586.02      635.14     12.98 o 
 -10   0   8     4349.94     4268.81     56.15 o 
  -9   0   8     2115.21     2226.59     31.73 o 
  -8   0   8      397.78      384.63      8.76 o 
  -7   0   8      786.12      728.85     11.33 o 
  -6   0   8      335.11      355.65      6.69 o 
  -5   0   8       19.82        8.44      1.28 o 
  -4   0   8     6718.63     6680.01     77.67 o 
  -3   0   8     1515.97     1605.00     20.75 o 
  -2   0   8     2497.37     2524.95     31.14 o 
  -1   0   8      477.69      419.60      7.34 o 
   0   0   8     2791.13     2719.65     33.75 o 
   1   0   8     2180.77     2253.62     28.84 o 
   2   0   8     1361.34     1360.98     15.11 o 
   3   0   8      205.97      172.78      5.02 o 
   4   0   8      123.21      145.50      4.36 o 
   5   0   8       12.39       21.22      2.15 o 
   6   0   8        3.17        8.51      5.52 o 
   7   0   8      154.56      216.03     12.38 o 
   8   0   8      213.35      242.58     13.49 o 
   9   0   8      475.12      466.05     20.39 o 
  10   0   8      588.63      562.07     23.70 o 
  11   0   8      505.35      515.33     23.23 o 
 -18   1   8      238.72      250.75      8.48 o 
 -17   1   8        0.07        0.84      2.10 o 
 -16   1   8       43.89       45.70      4.44 o 
 -15   1   8       27.38       30.31      3.27 o 
 -14   1   8      107.39       94.61      6.42 o 
 -13   1   8       24.20       21.65      2.62 o 
 -12   1   8       16.25       19.92      2.10 o 
 -11   1   8       33.73       26.68      1.82 o 
 -10   1   8      207.09      175.56      4.54 o 
  -9   1   8     1689.95     1701.07     16.38 o 
  -8   1   8      620.00      696.78      7.66 o 
  -7   1   8       13.33       14.58      1.08 o 
  -6   1   8      858.26      950.37     10.03 o 
  -5   1   8     1063.78     1099.31     11.42 o 
  -4   1   8       75.34      102.60      3.39 o 
  -3   1   8     1209.28     1277.33     12.78 o 
  -2   1   8      507.14      585.52      7.85 o 
  -1   1   8       57.10       58.64      2.36 o 
   0   1   8     1394.55     1426.79     22.22 o 
   1   1   8     1123.79     1195.59     13.72 o 
   2   1   8       31.77       32.49      2.20 o 
   3   1   8      245.52      212.91      4.29 o 
   4   1   8        3.05        4.06      1.25 o 
   5   1   8       27.23       20.79      2.63 o 
   6   1   8      170.67      151.90      4.33 o 
   7   1   8       35.89       37.62      3.57 o 
   8   1   8      271.64      258.21      8.76 o 
   9   1   8      460.89      462.59     12.56 o 
  10   1   8        8.48        8.15      7.28 o 
 -18   2   8       73.06       80.32      8.04 o 
 -17   2   8      182.29      191.02      7.63 o 
 -16   2   8      368.58      373.29      9.67 o 
 -15   2   8      577.64      550.94     11.76 o 
 -14   2   8      290.03      282.40      9.16 o 
 -13   2   8      227.95      240.05      6.22 o 
 -12   2   8      625.92      625.63      9.64 o 
 -11   2   8     2035.50     1903.18     23.61 o 
 -10   2   8     2244.02     2259.08     26.83 o 
  -9   2   8      297.90      284.13      5.91 o 
  -8   2   8      792.92      735.14     10.65 o 
  -7   2   8      163.97      125.62      2.67 o 
  -6   2   8     1898.83     1884.97     18.64 o 
  -5   2   8      239.65      196.17      3.46 o 
  -4   2   8      801.28      773.32     10.02 o 
  -3   2   8     1454.92     1412.17     18.24 o 
  -2   2   8      958.30      933.84     15.23 o 
  -1   2   8     2816.74     2925.75     28.49 o 
   0   2   8     1087.67     1071.49     12.00 o 
   1   2   8      264.30      219.58      4.69 o 
   2   2   8     3518.48     3540.51     38.83 o 
   3   2   8     1123.36     1124.04     15.06 o 
   4   2   8      181.53      173.70      4.46 o 
   5   2   8      183.39      179.54      5.10 o 
   6   2   8      454.00      482.19      9.19 o 
   7   2   8       66.43       76.38      4.13 o 
   8   2   8     1232.16     1272.05     21.58 o 
   9   2   8      130.72      132.26      6.69 o 
  10   2   8       37.50       40.23      5.60 o 
 -17   3   8       19.32       10.25      2.60 o 
 -16   3   8       19.19       21.81      3.01 o 
 -15   3   8       32.47       35.31      3.49 o 
 -14   3   8       11.66        9.49      1.83 o 
 -13   3   8       33.24       25.38      2.64 o 
 -12   3   8       14.73       10.05      1.71 o 
 -11   3   8        1.74        0.95      1.37 o 
 -10   3   8       18.87       20.40      2.04 o 
  -9   3   8      131.21      115.94      3.61 o 
  -8   3   8       42.47       36.09      2.38 o 
  -7   3   8      625.22      614.82      8.17 o 
  -6   3   8      268.63      260.26      4.26 o 
  -5   3   8      291.23      294.96      6.69 o 
  -4   3   8       36.01       36.04      2.14 o 
  -3   3   8      510.91      541.03      8.76 o 
  -2   3   8        0.52       -0.41      0.95 o 
  -1   3   8       67.17       49.62      7.67 o 
   0   3   8       34.66       25.03      3.72 o 
   1   3   8       22.34       19.31      4.06 o 
   2   3   8        7.08        3.54      1.99 o 
   3   3   8       55.26       52.12      2.62 o 
   4   3   8      127.84      125.17      3.91 o 
   5   3   8      119.53      118.50      4.16 o 
   6   3   8      134.95      124.72      4.56 o 
   7   3   8        1.02        0.66      1.56 o 
   8   3   8        0.05       -0.65      1.50 o 
   9   3   8        8.15        9.15      2.12 o 
 -16   4   8      448.53      439.11      9.59 o 
 -15   4   8      206.15      197.17      8.97 o 
 -14   4   8      229.89      210.76      5.33 o 
 -13   4   8      828.94      772.31     11.33 o 
 -12   4   8      693.63      658.12      9.78 o 
 -11   4   8      873.69      873.35     20.86 o 
 -10   4   8      816.93      807.41     14.30 o 
  -9   4   8     1284.89     1215.06     18.74 o 
  -8   4   8       84.59       76.49      6.07 o 
  -7   4   8       21.60       18.75      1.76 o 
  -6   4   8      548.57      536.60      8.32 o 
  -5   4   8        5.15        2.64      1.53 o 
  -4   4   8     1027.31     1003.42     15.07 o 
  -3   4   8      425.95      428.13      8.21 o 
  -2   4   8     1386.04     1436.80     24.02 o 
  -1   4   8     1970.94     1904.13     30.52 o 
   0   4   8     3533.09     3290.50     49.35 o 
   1   4   8     2791.83     2747.66     42.55 o 
   2   4   8     1568.27     1491.22     26.16 o 
   3   4   8      278.46      227.28     37.32 o 
   4   4   8      145.18      144.45      6.61 o 
   5   4   8      148.06      136.23      5.71 o 
   6   4   8       50.25       42.48      3.67 o 
   7   4   8       62.90       61.33      4.28 o 
   8   4   8      186.83      204.18      9.63 o 
 -15   5   8       46.06       40.74      3.94 o 
 -14   5   8       71.73       69.11      4.62 o 
 -13   5   8        8.38        9.42      2.29 o 
 -12   5   8       37.25       44.79      3.51 o 
 -11   5   8       57.58       58.20      3.68 o 
 -10   5   8      195.66      189.59      5.78 o 
  -9   5   8      125.53      120.69      3.43 o 
  -8   5   8       82.16       82.58      5.36 o 
  -7   5   8        6.83        5.73      2.11 o 
  -6   5   8        5.26        2.14      1.83 o 
  -5   5   8       32.55       28.06      3.96 o 
  -4   5   8        2.36        2.71      3.08 o 
  -3   5   8      258.35      262.57      5.11 o 
  -2   5   8       47.55       40.51      2.85 o 
  -1   5   8       65.06       54.05      4.16 o 
   0   5   8      235.48      204.83      5.79 o 
   1   5   8       15.82       12.55      2.14 o 
   2   5   8       98.88       98.39      4.55 o 
   3   5   8       14.09        9.38      2.27 o 
   4   5   8      145.61      141.26      5.80 o 
   5   5   8      134.40      123.04      7.52 o 
   6   5   8       70.68       50.51     12.62 o 
   7   5   8        2.74       -0.52      3.05 o 
 -13   6   8      261.42      238.74      8.78 o 
 -12   6   8      155.99      142.89      7.29 o 
 -11   6   8       52.60       50.46      4.61 o 
 -10   6   8      499.38      534.64     14.07 o 
  -9   6   8      380.50      394.00     11.46 o 
  -8   6   8      163.40      157.11     11.63 o 
  -7   6   8       67.57       64.78      6.91 o 
  -6   6   8      291.73      308.69     20.15 o 
  -5   6   8      455.68      493.12     14.92 o 
  -4   6   8      424.01      432.81     11.06 o 
  -3   6   8     1249.55     1215.20     22.29 o 
  -2   6   8       21.81       23.86      3.12 o 
  -1   6   8      180.91      191.59      7.98 o 
   0   6   8      299.89      282.30      7.56 o 
   1   6   8      617.93      671.85     14.01 o 
   2   6   8      431.33      452.04     11.20 o 
   3   6   8      393.45      386.42     10.55 o 
   4   6   8       35.29       31.38      3.46 o 
   5   6   8      206.06      214.74      7.49 o 
 -10   7   8        0.09        1.80      2.91 o 
  -9   7   8       13.60       16.10      4.26 o 
  -8   7   8       23.76       22.48      4.36 o 
  -7   7   8        0.00       -0.95      2.48 o 
  -6   7   8        0.94        0.03      2.33 o 
  -5   7   8        5.24        9.57      4.92 o 
  -4   7   8       47.45       42.40      4.76 o 
  -3   7   8      208.72      204.25     21.83 o 
  -2   7   8        5.85       13.83      4.73 o 
  -1   7   8       20.87       21.31      7.68 o 
   0   7   8       88.15      127.39     15.53 o 
   1   7   8       60.48       58.64     10.91 o 
   2   7   8        0.73        1.79      5.59 o 
 -18   1   9       37.14       35.66      4.00 o 
 -17   1   9      481.56      506.08     11.94 o 
 -16   1   9      546.15      542.33     12.02 o 
 -15   1   9      561.04      537.49     11.57 o 
 -14   1   9      270.03      274.18      7.59 o 
 -13   1   9     1308.41     1295.18     18.05 o 
 -12   1   9      138.40      126.14      3.82 o 
 -11   1   9      450.72      406.48      7.11 o 
 -10   1   9      599.05      549.89      7.64 o 
  -9   1   9      531.23      537.19      8.00 o 
  -8   1   9      917.27      899.75      9.74 o 
  -7   1   9      599.51      593.24      7.51 o 
  -6   1   9      546.83      528.51      6.72 o 
  -5   1   9       10.57        3.54      0.75 o 
  -4   1   9     3771.59     3725.13     31.76 o 
  -3   1   9     1906.17     1852.48     16.90 o 
  -2   1   9     2507.26     2433.20     30.24 o 
  -1   1   9     1177.94     1192.07     12.82 o 
   0   1   9      658.64      635.29      8.11 o 
   1   1   9     1512.21     1453.76     17.11 o 
   2   1   9     2011.45     1969.36     29.39 o 
   3   1   9     1308.04     1206.08     16.15 o 
   4   1   9      656.41      625.56      9.27 o 
   5   1   9      366.16      351.09      6.64 o 
   6   1   9      297.61      307.62      6.82 o 
   7   1   9      285.39      289.90      9.13 o 
   8   1   9      669.84      666.76     15.56 o 
   9   1   9       60.74       46.10      7.75 o 
  10   1   9      223.46      234.96     15.32 o 
 -18   2   9        0.00       -3.60      1.80 o 
 -17   2   9      100.75      104.79      6.61 o 
 -16   2   9        7.53        9.98      2.40 o 
 -15   2   9        0.07        1.02      1.69 o 
 -14   2   9       12.83       11.35      1.95 o 
 -13   2   9        0.58        1.36      1.36 o 
 -12   2   9      150.92      142.08      4.21 o 
 -11   2   9      147.84      138.99      5.39 o 
 -10   2   9      224.37      257.91      5.79 o 
  -9   2   9      631.38      645.16     11.02 o 
  -8   2   9       69.39       75.17      3.05 o 
  -7   2   9      278.75      302.99      5.08 o 
  -6   2   9       84.65       95.94      2.45 o 
  -5   2   9      169.42      167.22      3.32 o 
  -4   2   9       18.38        9.86      1.09 o 
  -3   2   9       30.21       28.92      1.10 o 
  -2   2   9      279.74      295.71      4.00 o 
  -1   2   9      162.29      167.84      4.60 o 
   0   2   9       26.39       31.68      2.85 o 
   1   2   9      879.73      915.59     12.55 o 
   2   2   9     1139.93     1164.83     15.42 o 
   3   2   9       41.58       31.81      2.48 o 
   4   2   9       71.64       62.34      3.07 o 
   5   2   9        6.49        5.37      1.83 o 
   6   2   9       27.13       31.94      2.82 o 
   7   2   9       16.77       19.20      2.49 o 
   8   2   9       78.22       83.35      4.99 o 
   9   2   9        0.53       -1.75      3.33 o 
 -17   3   9       18.33       14.41      3.76 o 
 -16   3   9       33.35       29.70      3.38 o 
 -15   3   9      316.68      339.29      8.99 o 
 -14   3   9      744.76      699.12     13.67 o 
 -13   3   9      394.54      386.41      7.50 o 
 -12   3   9      874.76      846.03     13.11 o 
 -11   3   9      977.22      994.02     14.34 o 
 -10   3   9     2879.30     2962.30     34.04 o 
  -9   3   9     1289.71     1291.56     16.76 o 
  -8   3   9      597.35      591.48      9.10 o 
  -7   3   9      543.54      549.48      8.34 o 
  -6   3   9       37.26       32.74      2.96 o 
  -5   3   9     2589.28     2530.43     27.94 o 
  -4   3   9      994.13      947.45     13.99 o 
  -3   3   9     1146.10     1091.82     19.40 o 
  -2   3   9     1186.39     1174.19     25.27 o 
  -1   3   9     1158.79     1140.17     20.45 o 
   0   3   9      274.65      284.95     10.27 o 
   1   3   9       17.35       12.12      2.59 o 
   2   3   9      754.09      745.67     19.87 o 
   3   3   9       28.07       24.98      2.20 o 
   4   3   9      491.55      494.63      8.82 o 
   5   3   9      493.23      493.37     11.43 o 
   6   3   9      292.28      306.57      7.19 o 
   7   3   9      369.64      392.26      8.58 o 
   8   3   9      731.66      750.98     12.31 o 
   9   3   9      512.23      546.96     10.38 o 
 -16   4   9       36.72       45.51      6.59 o 
 -15   4   9        0.36        1.98      1.83 o 
 -14   4   9       73.69       64.36      3.54 o 
 -13   4   9        2.11        0.95      1.40 o 
 -12   4   9        5.35        4.93      1.31 o 
 -11   4   9       73.70       61.99      5.48 o 
 -10   4   9        0.70        0.13      1.49 o 
  -9   4   9        0.66        1.29      1.47 o 
  -8   4   9       70.29       63.14      3.55 o 
  -7   4   9      298.00      312.03      7.83 o 
  -6   4   9      671.20      657.91     11.23 o 
  -5   4   9       49.29       49.37      3.69 o 
  -4   4   9       33.33       27.55      2.94 o 
  -3   4   9        2.72        1.83      1.64 o 
  -2   4   9       71.38       80.03      4.41 o 
  -1   4   9       74.71       96.74      4.99 o 
   0   4   9       27.53       28.18      3.26 o 
   1   4   9        4.41        5.08      1.97 o 
   2   4   9      290.69      272.83     14.66 o 
   3   4   9        0.08        0.07      1.90 o 
   4   4   9       11.25        9.81      2.43 o 
   5   4   9        2.13        0.25      2.10 o 
   6   4   9       41.09       38.81      4.13 o 
   7   4   9      170.35      151.51      9.30 o 
   8   4   9       94.02       90.56      5.66 o 
 -15   5   9       15.38       11.50      2.66 o 
 -14   5   9       99.31       95.44      5.20 o 
 -13   5   9      216.46      213.40      6.63 o 
 -12   5   9      200.87      189.31      6.03 o 
 -11   5   9      745.19      756.94     14.02 o 
 -10   5   9      579.68      586.85     11.38 o 
  -9   5   9      642.15      650.62     11.75 o 
  -8   5   9      254.93      264.36      6.12 o 
  -7   5   9      992.67     1000.14     24.81 o 
  -6   5   9      813.31      835.97     21.66 o 
  -5   5   9      172.98      174.66      5.26 o 
  -4   5   9      952.64      972.93     14.70 o 
  -3   5   9      732.59      695.60     13.95 o 
  -2   5   9      437.32      464.33     12.66 o 
  -1   5   9      370.12      367.44      9.63 o 
   0   5   9      123.19      148.24      6.10 o 
   1   5   9       45.37       61.23      4.72 o 
   2   5   9       30.24       28.52      3.05 o 
   3   5   9      365.34      364.96      9.43 o 
   4   5   9      171.05      184.43      6.97 o 
   5   5   9      297.98      303.52      9.23 o 
   6   5   9       61.01       44.11      6.42 o 
 -13   6   9       77.72       77.43      5.76 o 
 -12   6   9       24.41       24.01      3.66 o 
 -11   6   9       12.57       20.02      3.64 o 
 -10   6   9       95.38      111.13      6.63 o 
  -9   6   9       76.44       71.46      7.10 o 
  -8   6   9        3.64        3.56      2.84 o 
  -7   6   9      107.33      109.00      8.42 o 
  -6   6   9        3.44        2.04      2.73 o 
  -5   6   9      134.50      145.67      8.17 o 
  -4   6   9        0.01       -0.43      2.46 o 
  -3   6   9       21.69       13.29      3.22 o 
  -2   6   9       43.71       43.76      4.77 o 
  -1   6   9        2.60        1.04      1.62 o 
   0   6   9        2.10        3.59      1.90 o 
   1   6   9       22.15       18.51      2.91 o 
   2   6   9       27.51       29.39      3.47 o 
   3   6   9        1.56        0.22      2.16 o 
   4   6   9       52.04       57.38      4.56 o 
 -10   7   9      365.88      354.16     14.63 o 
  -9   7   9       17.90       19.98      4.40 o 
  -8   7   9      270.05      275.74     11.76 o 
  -7   7   9       76.50       66.78      6.26 o 
  -6   7   9      182.03      177.20      8.44 o 
  -5   7   9      181.03      192.43      9.68 o 
  -4   7   9      237.13      222.44      8.44 o 
  -3   7   9      162.90      157.31      6.45 o 
  -2   7   9      360.00      368.78     22.18 o 
  -1   7   9      675.00      676.91     31.38 o 
   0   7   9       71.49       63.36     11.37 o 
   1   7   9      403.18      461.59     12.75 o 
 -19   0  10      288.09      306.51     12.94 o 
 -18   0  10       23.19       32.72     10.07 o 
 -17   0  10      115.69      124.97     12.53 o 
 -16   0  10      487.22      489.93     13.01 o 
 -15   0  10     1306.47     1302.46     25.80 o 
 -14   0  10      304.64      296.89     10.07 o 
 -13   0  10     2740.28     2629.19     40.35 o 
 -12   0  10      623.64      585.99     12.82 o 
 -11   0  10     2041.68     2028.38     31.61 o 
 -10   0  10      815.67      809.41     15.75 o 
  -9   0  10     1037.28     1063.16     16.11 o 
  -8   0  10     1396.85     1357.53     19.25 o 
  -7   0  10      872.78      903.55     13.79 o 
  -6   0  10     1067.36      943.66     14.08 o 
  -5   0  10      326.46      265.04      5.87 o 
  -4   0  10     8022.32     8104.65     94.23 o 
  -3   0  10      435.34      411.78      7.65 o 
  -2   0  10     2824.03     2799.45     35.06 o 
  -1   0  10     1331.36     1337.85     20.32 o 
   0   0  10      458.47      457.76      8.54 o 
   1   0  10     1958.89     2041.94     27.29 o 
   2   0  10      272.14      270.58      5.75 o 
   3   0  10      161.46      209.72      7.30 o 
   4   0  10       21.75       36.59      6.47 o 
   5   0  10      383.34      397.40     17.08 o 
   6   0  10      820.79      766.62     26.88 o 
   7   0  10      226.58      223.10     13.61 o 
   8   0  10      260.32      271.20     15.47 o 
   9   0  10      731.09      834.28     30.57 o 
 -18   1  10       30.52       31.14      4.66 o 
 -17   1  10       32.04       27.07      4.21 o 
 -16   1  10       29.90       25.52      3.39 o 
 -15   1  10       54.82       54.73      4.09 o 
 -14   1  10      292.16      301.95      7.93 o 
 -13   1  10        5.46        4.23      1.73 o 
 -12   1  10      177.88      161.14      4.73 o 
 -11   1  10      501.88      497.80      7.78 o 
 -10   1  10       74.99       78.66      3.13 o 
  -9   1  10        7.02        1.20      1.00 o 
  -8   1  10        0.80       -1.43      0.71 o 
  -7   1  10      265.46      289.59      4.48 o 
  -6   1  10      272.44      304.43      4.52 o 
  -5   1  10      317.95      369.10      5.03 o 
  -4   1  10       29.12       22.78      1.36 o 
  -3   1  10      468.28      485.83      5.99 o 
  -2   1  10      101.81       83.90      2.18 o 
  -1   1  10      325.09      292.03      4.94 o 
   0   1  10       32.97       28.18      1.85 o 
   1   1  10     1266.14     1269.05     27.25 o 
   2   1  10        2.02        1.53      0.95 o 
   3   1  10        0.03       -0.49      1.00 o 
   4   1  10       92.29       78.71      3.47 o 
   5   1  10        5.54        2.78      1.46 o 
   6   1  10       67.32       67.83      5.11 o 
   7   1  10       10.34        3.96      3.10 o 
   9   1  10       33.40       30.29      9.18 o 
 -18   2  10      105.94      104.45      6.37 o 
 -17   2  10      760.41      784.54     15.50 o 
 -16   2  10      205.30      174.63      6.44 o 
 -15   2  10      422.68      436.70     17.02 o 
 -14   2  10     1070.11     1063.79     18.68 o 
 -13   2  10      105.97      102.28      4.29 o 
 -12   2  10      165.00      148.43      4.67 o 
 -11   2  10       12.79       12.18      1.87 o 
 -10   2  10       31.48       31.22      2.43 o 
  -9   2  10      773.43      718.98     10.85 o 
  -8   2  10      973.70      888.12     23.82 o 
  -7   2  10     1930.45     1941.46     25.30 o 
  -6   2  10     1275.84     1268.72     15.50 o 
  -5   2  10     6690.28     6623.54     58.45 o 
  -4   2  10     1715.19     1784.26     14.90 o 
  -3   2  10     2957.34     2888.61     26.12 o 
  -2   2  10     1315.82     1306.79     15.95 o 
  -1   2  10      879.76      872.87     11.86 o 
   0   2  10       24.56       19.85      3.37 o 
   1   2  10      103.57       99.75      3.60 o 
   2   2  10      308.29      306.75      6.42 o 
   3   2  10        7.22        7.28      1.63 o 
   4   2  10     1378.68     1324.10     18.63 o 
   5   2  10      908.95      894.12     14.02 o 
   6   2  10      101.37      108.47      4.82 o 
   7   2  10      717.02      724.91     13.81 o 
   8   2  10      735.45      695.71     26.21 o 
   9   2  10      133.01      157.43      9.45 o 
 -17   3  10        0.02       -1.86      1.89 o 
 -16   3  10      141.43       96.93      9.57 o 
 -15   3  10       13.96        8.40      1.96 o 
 -14   3  10      152.72      121.74      4.85 o 
 -13   3  10      113.00       93.97      3.97 o 
 -12   3  10      110.96       98.11      4.11 o 
 -11   3  10      135.05      126.72      4.19 o 
 -10   3  10      175.60      156.27      4.47 o 
  -9   3  10      337.82      328.39      6.48 o 
  -8   3  10      605.06      601.88      9.32 o 
  -7   3  10      181.63      185.57      4.59 o 
  -6   3  10        5.69        1.92      1.01 o 
  -5   3  10      201.47      216.66      4.93 o 
  -4   3  10        4.60        2.88      1.78 o 
  -3   3  10      298.78      286.73      9.84 o 
  -2   3  10      637.45      625.20     13.53 o 
  -1   3  10      339.42      311.53     16.06 o 
   0   3  10       75.56       83.10      7.54 o 
   1   3  10       12.11       12.87      2.77 o 
   2   3  10      140.45      137.42      4.06 o 
   3   3  10      190.86      171.56      5.04 o 
   4   3  10      267.05      273.99      6.38 o 
   5   3  10        0.35       -0.20      1.63 o 
   6   3  10       70.80       77.08      4.07 o 
   7   3  10       13.96        7.24      2.09 o 
   8   3  10        4.54        7.31      2.05 o 
 -16   4  10      464.90      450.89      9.48 o 
 -15   4  10      203.83      202.40     11.09 o 
 -14   4  10      477.32      445.65      8.22 o 
 -13   4  10      723.35      713.23     10.81 o 
 -12   4  10      669.94      664.94     10.60 o 
 -11   4  10      180.70      193.05      6.37 o 
 -10   4  10       78.46       73.44      4.30 o 
  -9   4  10       77.08       77.24      4.06 o 
  -8   4  10      442.62      446.90      9.20 o 
  -7   4  10     1026.67     1035.57     18.24 o 
  -6   4  10       58.42       55.67      4.27 o 
  -5   4  10      929.15      905.80     17.40 o 
  -4   4  10      783.72      770.05     15.56 o 
  -3   4  10     2322.67     2231.89     35.67 o 
  -2   4  10     2805.29     2745.60     42.72 o 
  -1   4  10      738.06      726.40     18.81 o 
   0   4  10       15.75       28.97      4.00 o 
   1   4  10      189.92      193.17      7.50 o 
   2   4  10      244.03      257.54     12.24 o 
   3   4  10      213.16      209.03      8.27 o 
   4   4  10      429.35      415.37     12.22 o 
   5   4  10       82.86       86.11      6.50 o 
   6   4  10      286.65      286.78      8.35 o 
   7   4  10      314.11      331.20      9.25 o 
 -15   5  10       75.01       70.45      4.78 o 
 -14   5  10        1.74        2.72      2.07 o 
 -13   5  10        1.34        0.68      1.87 o 
 -12   5  10       14.48       12.71      2.50 o 
 -11   5  10       70.89       65.69      8.27 o 
 -10   5  10        2.86        0.57      1.49 o 
  -9   5  10       89.65       77.99      3.79 o 
  -8   5  10       35.02       32.81      3.06 o 
  -7   5  10       42.89       40.80      3.07 o 
  -6   5  10        9.32        8.52      1.92 o 
  -5   5  10       26.15       26.68      2.80 o 
  -4   5  10       10.07        4.84      2.24 o 
  -3   5  10       22.85       21.34      5.00 o 
  -2   5  10      155.89      129.66      5.83 o 
  -1   5  10        0.27       -0.01      1.92 o 
   0   5  10       38.34       24.76      3.30 o 
   1   5  10       62.19       61.43      4.94 o 
   2   5  10        1.06       -1.93      2.00 o 
   3   5  10        4.36        2.03      1.81 o 
   4   5  10       27.15       24.84      3.21 o 
   5   5  10       85.21       84.96      6.66 o 
 -13   6  10      205.33      190.01      8.45 o 
 -12   6  10        2.41       -1.11      2.33 o 
 -11   6  10       72.27       67.01      7.59 o 
 -10   6  10      104.34       97.05      8.62 o 
  -9   6  10      267.21      259.10     22.16 o 
  -8   6  10      385.91      394.85     15.11 o 
  -7   6  10      134.56      122.10     15.11 o 
  -6   6  10      630.37      662.31     19.20 o 
  -5   6  10       65.12       54.40      5.83 o 
  -4   6  10      806.40      771.33     20.72 o 
  -3   6  10       81.42       78.50      6.66 o 
  -2   6  10      148.13      153.26      5.70 o 
  -1   6  10      253.48      259.35      7.91 o 
   0   6  10      119.96      123.49      5.83 o 
   1   6  10       54.65       57.34      4.64 o 
   2   6  10       29.56       32.08      4.15 o 
   3   6  10      302.45      333.13     10.64 o 
  -9   7  10       21.57       20.21      4.44 o 
  -8   7  10        0.03        0.76      2.92 o 
  -7   7  10      159.42      178.45      9.55 o 
  -6   7  10       47.19       34.06      4.80 o 
  -5   7  10        0.82        1.23      2.50 o 
  -4   7  10        0.28        2.53      2.41 o 
  -3   7  10      261.62      271.31      9.88 o 
  -2   7  10       35.15       48.95      6.90 o 
  -1   7  10      169.32      180.63      7.86 o 
   0   7  10        3.45       -2.04      3.60 o 
 -19   1  11       96.75       94.24      6.33 o 
 -18   1  11      183.41      188.14      7.27 o 
 -17   1  11      815.09      819.47     15.99 o 
 -16   1  11      297.96      276.43      9.61 o 
 -15   1  11      692.54      686.61     13.48 o 
 -14   1  11      623.58      601.34     11.98 o 
 -13   1  11     1182.89     1151.30     19.09 o 
 -12   1  11      205.33      198.72      4.57 o 
 -11   1  11     1831.24     1820.71     19.25 o 
 -10   1  11        9.47        5.32      1.22 o 
  -9   1  11      324.90      292.25      5.53 o 
  -8   1  11      819.39      773.81      9.51 o 
  -7   1  11     1949.88     1998.77     18.80 o 
  -6   1  11     1549.18     1534.15     14.98 o 
  -5   1  11     1049.51     1036.99     10.86 o 
  -4   1  11      624.43      571.34      6.96 o 
  -3   1  11     1174.48     1065.64     11.07 o 
  -2   1  11     2425.41     2338.36     21.46 o 
  -1   1  11     1346.14     1304.69     15.45 o 
   0   1  11      238.86      217.57      5.12 o 
   1   1  11      253.07      270.49      5.99 o 
   2   1  11       18.11       26.29      2.74 o 
   3   1  11      530.44      591.09      9.19 o 
   4   1  11      378.48      378.62     10.97 o 
   5   1  11      462.47      436.36     14.54 o 
   7   1  11      653.38      655.38     25.74 o 
   8   1  11      158.63      141.55      8.62 o 
 -18   2  11      273.28      294.59      9.06 o 
 -17   2  11        9.36        8.36      2.52 o 
 -16   2  11        1.23        0.22      1.68 o 
 -15   2  11        7.10        1.15      1.42 o 
 -14   2  11       58.12       52.72      6.00 o 
 -13   2  11       78.15       79.07      4.08 o 
 -12   2  11     1303.56     1280.79     17.74 o 
 -11   2  11        1.63        3.80      1.46 o 
 -10   2  11      276.47      283.61      6.25 o 
  -9   2  11      210.75      212.06      5.19 o 
  -8   2  11       46.17       51.50      2.81 o 
  -7   2  11        9.08       10.71      1.65 o 
  -6   2  11        0.01       -0.30      1.00 o 
  -5   2  11       67.98       74.89      1.86 o 
  -4   2  11      341.02      325.72      4.90 o 
  -3   2  11      393.41      405.17      6.81 o 
  -2   2  11       17.19       15.23      1.45 o 
  -1   2  11      185.92      179.09      4.47 o 
   0   2  11      243.26      219.70      6.25 o 
   1   2  11      494.51      456.55      8.60 o 
   2   2  11      102.59       94.59      3.90 o 
   3   2  11       62.62       65.25      3.29 o 
   4   2  11        1.00        0.56      1.57 o 
   5   2  11        6.40        3.43      1.77 o 
   6   2  11        5.99        1.25      2.17 o 
   7   2  11      362.80      371.92     24.62 o 
   8   2  11        0.01        1.86      3.18 o 
 -18   3  11      152.61      142.32      6.67 o 
 -17   3  11      289.59      264.14      8.24 o 
 -16   3  11      496.57      505.83     14.93 o 
 -15   3  11      751.67      753.89     15.65 o 
 -14   3  11     1472.72     1368.10     19.46 o 
 -13   3  11      317.48      322.41      7.40 o 
 -12   3  11      446.74      425.52      8.81 o 
 -11   3  11       11.69        9.41      1.80 o 
 -10   3  11       26.16       22.56      2.13 o 
  -9   3  11      150.16      154.98      4.33 o 
  -8   3  11      376.65      365.51      7.27 o 
  -7   3  11      534.34      517.37      8.22 o 
  -6   3  11      503.66      511.65      9.28 o 
  -5   3  11     3894.91     3908.52     56.14 o 
  -4   3  11      195.95      159.63     13.15 o 
  -3   3  11     1145.69     1023.30     19.37 o 
  -2   3  11      764.44      712.88     18.63 o 
  -1   3  11      502.52      484.90     11.99 o 
   0   3  11      655.88      656.92     14.85 o 
   1   3  11      863.63      802.02     17.25 o 
   2   3  11       81.43       83.46      3.54 o 
   3   3  11       99.17      112.32      6.37 o 
   4   3  11     1261.51     1283.56     18.04 o 
   5   3  11      501.44      521.49      9.94 o 
   6   3  11      199.77      194.09      5.89 o 
   7   3  11       93.53       85.06      4.44 o 
 -16   4  11       25.47       23.08      2.67 o 
 -15   4  11        0.30        0.66      1.63 o 
 -14   4  11       41.54       30.23      2.67 o 
 -13   4  11        1.52        0.74      1.34 o 
 -12   4  11       24.65       25.90      2.11 o 
 -11   4  11       24.95       25.15      2.94 o 
 -10   4  11       45.69       37.72      3.22 o 
  -9   4  11      276.49      271.84      7.11 o 
  -8   4  11       70.99       68.77      3.67 o 
  -7   4  11       40.34       39.74      3.77 o 
  -6   4  11       10.96        5.48      2.64 o 
  -5   4  11       26.23       32.61      7.09 o 
  -4   4  11       70.13       68.64      7.86 o 
  -3   4  11       72.23       62.78      4.63 o 
  -2   4  11       32.62       35.77      3.69 o 
  -1   4  11       24.38       22.80      5.90 o 
   0   4  11       43.04       32.17      3.66 o 
   1   4  11      131.92       69.37     16.68 o 
   2   4  11        0.21        1.58      1.42 o 
   3   4  11       50.36       42.93      4.60 o 
   4   4  11       87.50       88.43      5.78 o 
   5   4  11        3.81        2.25      2.46 o 
   6   4  11        7.46        9.14      2.58 o 
 -15   5  11      150.30      138.15      6.09 o 
 -14   5  11      459.43      505.47     10.90 o 
 -13   5  11      213.63      200.05      6.96 o 
 -12   5  11       46.69       41.71      3.68 o 
 -11   5  11       48.88       40.56      4.75 o 
 -10   5  11       16.81       17.73      3.04 o 
  -9   5  11       12.11       15.92      2.62 o 
  -8   5  11      948.60      952.32     18.50 o 
  -7   5  11      667.42      677.00     14.37 o 
  -6   5  11      973.99     1004.24     20.43 o 
  -5   5  11      332.93      320.89      8.97 o 
  -4   5  11     1133.16     1153.42     21.47 o 
  -3   5  11      891.23      924.36     22.90 o 
  -2   5  11      545.87      550.22     14.21 o 
  -1   5  11      423.92      423.47     14.98 o 
   0   5  11       43.81       56.95      4.82 o 
   1   5  11      162.11      164.55     11.42 o 
   2   5  11      215.25      221.15     10.35 o 
   3   5  11      120.38      130.85      6.56 o 
   4   5  11       59.23       61.19      4.50 o 
 -13   6  11       11.88       12.55      3.11 o 
 -12   6  11       10.59        9.62      4.22 o 
 -11   6  11       29.64       31.40      9.05 o 
 -10   6  11       33.31       32.89      6.10 o 
  -9   6  11        0.06        1.94      3.03 o 
  -8   6  11       34.86       31.48      5.14 o 
  -7   6  11       48.95       55.78      6.48 o 
  -6   6  11        4.43        1.34      2.68 o 
  -5   6  11        0.04       -1.30      2.61 o 
  -4   6  11       19.19       17.37      4.05 o 
  -3   6  11      349.71      356.01      9.26 o 
  -2   6  11        0.94        1.93      1.56 o 
  -1   6  11       20.90       13.62      2.31 o 
   0   6  11      250.91      274.40      7.64 o 
   1   6  11       31.70       32.90      3.88 o 
   2   6  11        0.33        1.11      2.28 o 
  -9   7  11      234.74      230.25     11.52 o 
  -8   7  11      309.90      333.16     13.56 o 
  -7   7  11      140.88      146.51      9.03 o 
  -6   7  11      173.81      194.49      9.58 o 
  -5   7  11      206.60      222.07      9.96 o 
  -4   7  11      409.21      461.91     18.74 o 
  -3   7  11       96.70      100.54      6.71 o 
  -2   7  11      951.83      977.40     23.90 o 
 -19   0  12      217.68      216.08     10.81 o 
 -18   0  12      203.46      203.23     11.84 o 
 -17   0  12      188.27      195.51     11.64 o 
 -16   0  12       20.66       15.96      3.18 o 
 -15   0  12      218.52      208.51      7.92 o 
 -14   0  12      290.64      261.93      8.58 o 
 -13   0  12      364.79      351.39      9.81 o 
 -12   0  12      315.19      325.59     12.66 o 
 -11   0  12     1925.20     1944.22     30.88 o 
 -10   0  12      428.35      398.91      9.69 o 
  -9   0  12        9.39       11.01      1.94 o 
  -8   0  12      530.97      467.22      9.19 o 
  -7   0  12      845.40      814.05     13.25 o 
  -6   0  12      637.84      575.68     10.30 o 
  -5   0  12     3191.00     3245.89     40.77 o 
  -4   0  12       75.36       71.43      3.39 o 
  -3   0  12     1581.00     1512.36     21.20 o 
  -2   0  12     1879.73     1851.30     25.14 o 
  -1   0  12     2082.19     1978.67     26.82 o 
   0   0  12     1594.92     1584.04     36.89 o 
   1   0  12      339.65      326.94      7.90 o 
   2   0  12      607.74      578.79     20.66 o 
   3   0  12     1182.02     1149.27     34.55 o 
   4   0  12      233.32      220.17     12.71 o 
   5   0  12      162.33      131.92     10.41 o 
   6   0  12      306.49      292.85     15.88 o 
   7   0  12      162.60      150.84     11.91 o 
 -19   1  12       95.31       88.30      5.89 o 
 -18   1  12       89.62       95.44      5.87 o 
 -17   1  12        7.71        7.70      2.41 o 
 -16   1  12       72.18       64.32      4.58 o 
 -15   1  12        0.34       -1.10      2.25 o 
 -14   1  12        0.92        0.53      1.10 o 
 -13   1  12       44.43       43.93      3.43 o 
 -12   1  12       34.33       28.16      2.13 o 
 -11   1  12      750.20      700.70      9.54 o 
 -10   1  12      641.81      605.17      9.14 o 
  -9   1  12       68.61       66.11      4.35 o 
  -8   1  12       48.25       54.66      2.48 o 
  -7   1  12      396.98      432.99      6.42 o 
  -6   1  12      105.42      105.94      2.94 o 
  -5   1  12       19.08       15.04      1.40 o 
  -4   1  12       30.75       34.27      1.88 o 
  -3   1  12       34.82       30.64      2.08 o 
  -2   1  12      137.54      127.04      3.36 o 
  -1   1  12      250.99      246.40      8.07 o 
   0   1  12       54.76       47.17      3.33 o 
   1   1  12       50.09       34.35      2.60 o 
   2   1  12      164.26      135.90      3.99 o 
   3   1  12        0.71       -0.60      1.55 o 
   4   1  12        3.49        6.66      2.28 o 
   5   1  12        1.57       -2.09      2.37 o 
   6   1  12       24.09       10.89      3.62 o 
   7   1  12        0.54       -3.80      2.97 o 
 -18   2  12      711.28      722.72     15.16 o 
 -17   2  12      565.15      562.39     12.61 o 
 -16   2  12      257.87      236.31     11.49 o 
 -15   2  12       83.90       91.18      6.29 o 
 -14   2  12      157.94      160.26      6.19 o 
 -13   2  12      259.19      242.89     10.91 o 
 -12   2  12      872.87      826.89     13.07 o 
 -11   2  12      224.17      257.58      6.54 o 
 -10   2  12        7.55        6.78      1.62 o 
  -9   2  12     2513.13     2554.62     30.01 o 
  -8   2  12     1304.25     1337.02     19.26 o 
  -7   2  12     2457.44     2476.43     25.39 o 
  -6   2  12     2286.25     2279.47     21.35 o 
  -5   2  12      733.53      727.69     10.28 o 
  -4   2  12      646.52      599.13      8.99 o 
  -3   2  12      429.98      432.15      7.28 o 
  -2   2  12       49.59       55.31      2.78 o 
  -1   2  12       10.59        7.31      2.25 o 
   0   2  12      321.22      300.79      7.25 o 
   1   2  12     1325.51     1317.98     20.09 o 
   2   2  12      217.97      201.68      6.20 o 
   3   2  12      533.93      546.32     10.05 o 
   4   2  12      668.86      659.99     11.60 o 
   5   2  12      823.65      856.35     18.87 o 
   6   2  12      331.35      348.29     12.95 o 
   7   2  12      433.08      419.71     16.87 o 
 -18   3  12       51.88       41.29      4.02 o 
 -17   3  12        1.37        1.29      2.12 o 
 -16   3  12        0.02       -0.63      1.66 o 
 -15   3  12       40.02       33.28      4.35 o 
 -14   3  12      228.24      216.20      6.21 o 
 -13   3  12       11.93       16.08      2.98 o 
 -12   3  12       15.66       19.30      2.24 o 
 -11   3  12      337.10      328.79      7.07 o 
 -10   3  12      164.03      152.44      4.78 o 
  -9   3  12       30.92       30.82      2.34 o 
  -8   3  12       33.00       34.44      2.30 o 
  -7   3  12      651.81      644.80     11.39 o 
  -6   3  12      285.07      260.82      6.19 o 
  -5   3  12        1.59       -1.79      1.28 o 
  -4   3  12      393.22      348.26     13.41 o 
  -3   3  12       68.16       63.46      5.91 o 
  -2   3  12        0.40        0.85      1.80 o 
  -1   3  12        2.27        1.37      1.95 o 
   0   3  12        8.38        2.44      2.04 o 
   1   3  12       52.24       51.35      2.60 o 
   2   3  12       18.41       21.70      3.46 o 
   3   3  12        0.40        0.03      1.57 o 
   4   3  12       20.27       13.07      2.21 o 
   5   3  12      109.79      104.79      4.61 o 
   6   3  12        0.46        2.87      1.82 o 
 -17   4  12      109.17      109.80      4.97 o 
 -16   4  12      147.69      149.97      5.44 o 
 -15   4  12      468.94      444.91      9.15 o 
 -14   4  12      679.44      663.72     11.45 o 
 -13   4  12      429.75      436.06      8.40 o 
 -12   4  12      647.72      646.70     10.48 o 
 -11   4  12      885.63      848.14     15.43 o 
 -10   4  12     1328.43     1321.68     20.77 o 
  -9   4  12      356.93      372.94     10.67 o 
  -8   4  12     1139.30     1107.84     21.42 o 
  -7   4  12      219.39      213.42      7.69 o 
  -6   4  12      903.66      912.19     18.41 o 
  -5   4  12      550.40      550.12     13.13 o 
  -4   4  12       67.26       40.89      8.55 o 
  -3   4  12       28.16       43.43     17.08 o 
  -2   4  12       17.85       18.30      3.87 o 
  -1   4  12      312.47      325.34     12.38 o 
   0   4  12      429.30      376.48     35.32 o 
   1   4  12      782.73      724.27     16.91 o 
   2   4  12       94.81      107.96      7.02 o 
   3   4  12      618.02      620.27     15.97 o 
   4   4  12      276.28      280.98      9.09 o 
   5   4  12       74.26       83.77      5.88 o 
 -15   5  12       20.52       22.16      3.41 o 
 -14   5  12       69.09       72.80      7.41 o 
 -13   5  12       36.78       45.10      4.00 o 
 -12   5  12       84.97       75.65      4.59 o 
 -11   5  12       40.09       36.57      4.09 o 
 -10   5  12        0.72        0.33      1.73 o 
  -9   5  12       52.43       53.99      4.39 o 
  -8   5  12        0.11        0.13      1.90 o 
  -7   5  12      122.12      118.85      5.67 o 
  -6   5  12       11.58       14.20      2.66 o 
  -5   5  12      327.05      330.21      9.58 o 
  -4   5  12      129.40      120.40      6.00 o 
  -3   5  12       79.50       67.38      5.04 o 
  -2   5  12       64.82       61.62      6.63 o 
  -1   5  12        0.01        1.56      2.21 o 
   0   5  12       39.85       25.23      3.97 o 
   1   5  12        0.35       -0.51      2.23 o 
   2   5  12        5.76        4.12      2.80 o 
   3   5  12       47.62       40.86     10.31 o 
 -13   6  12       20.22       21.81      5.39 o 
 -12   6  12      205.45      182.79     11.74 o 
 -11   6  12      319.98      330.87     14.58 o 
 -10   6  12      116.18      116.02      9.65 o 
  -9   6  12      170.49      170.83     10.52 o 
  -8   6  12       98.54       80.85      7.80 o 
  -7   6  12      295.70      280.84     12.40 o 
  -6   6  12      529.12      527.21     17.49 o 
  -5   6  12      449.13      460.46     12.13 o 
  -4   6  12      313.94      352.39      9.45 o 
  -3   6  12        2.97       -0.38      1.94 o 
  -2   6  12       77.61       80.37      5.17 o 
  -1   6  12      121.22      129.82      8.39 o 
   0   6  12      468.48      519.01     11.53 o 
   1   6  12       22.65       16.01      2.79 o 
  -8   7  12        0.33       -0.90      2.90 o 
  -7   7  12       40.39       37.81      5.58 o 
  -6   7  12       99.36      110.80      7.86 o 
  -5   7  12       39.36       39.20     12.29 o 
  -4   7  12        9.12        7.96      4.07 o 
 -19   1  13      145.19      146.29      7.37 o 
 -18   1  13      701.57      719.35     15.11 o 
 -17   1  13      218.55      214.29      7.47 o 
 -16   1  13       57.38       56.08      5.93 o 
 -15   1  13      352.83      382.46     11.04 o 
 -14   1  13      436.16      437.39      9.96 o 
 -13   1  13      226.23      231.64      6.80 o 
 -12   1  13     1158.04     1133.90     16.35 o 
 -11   1  13      540.17      557.16      8.33 o 
 -10   1  13     1268.21     1246.81     14.39 o 
  -9   1  13     2367.11     2411.71     24.22 o 
  -8   1  13     1559.78     1530.10     18.24 o 
  -7   1  13     1176.01     1174.83     13.32 o 
  -6   1  13      880.37      867.44     10.51 o 
  -5   1  13     1524.44     1524.21     16.21 o 
  -4   1  13      233.90      222.92      6.14 o 
  -3   1  13      127.76      132.59      4.07 o 
  -2   1  13      217.65      192.21      4.69 o 
  -1   1  13       21.24       13.20      1.59 o 
   0   1  13      431.31      452.17      8.41 o 
   1   1  13      405.66      399.19      9.18 o 
   2   1  13     1056.47     1003.31     15.05 o 
   3   1  13      542.82      537.02     18.78 o 
   4   1  13      454.00      466.77     13.90 o 
   5   1  13      789.79      814.85     20.46 o 
   6   1  13      824.03      849.65     48.27 o 
 -18   2  13       22.15       19.61      4.45 o 
 -17   2  13      110.99      105.98      7.76 o 
 -16   2  13        6.88        3.51      1.85 o 
 -15   2  13       10.93        7.27      1.92 o 
 -14   2  13       16.59        7.62      2.13 o 
 -13   2  13      109.87      106.54      4.50 o 
 -12   2  13       82.96       91.52      4.70 o 
 -11   2  13      116.61      107.35      4.23 o 
 -10   2  13        0.33        0.98      1.25 o 
  -9   2  13      279.74      286.34      6.95 o 
  -8   2  13       34.96       36.76      1.87 o 
  -7   2  13      132.10      145.62      3.34 o 
  -6   2  13      511.56      543.88     10.12 o 
  -5   2  13       24.78       25.93      1.98 o 
  -4   2  13       83.68       80.02      3.09 o 
  -3   2  13       62.21       64.36      3.00 o 
  -2   2  13       15.85       17.81      1.93 o 
  -1   2  13        6.57        4.82      2.13 o 
   0   2  13       43.82       40.68      3.20 o 
   1   2  13      116.01      130.90      6.40 o 
   2   2  13       42.50       42.41      3.52 o 
   3   2  13        9.70        6.31      1.98 o 
   4   2  13        1.71       -0.23      2.40 o 
   5   2  13       12.61       14.58      3.77 o 
   6   2  13        3.07       12.09      3.97 o 
 -18   3  13      348.21      358.83     10.53 o 
 -17   3  13      128.68      116.18      7.35 o 
 -16   3  13      508.91      537.54     13.34 o 
 -15   3  13       12.27        8.02      1.96 o 
 -14   3  13      187.04      173.63      5.56 o 
 -13   3  13        2.96        2.62      1.58 o 
 -12   3  13      213.62      206.80      5.73 o 
 -11   3  13      952.36      968.00     14.40 o 
 -10   3  13      620.34      621.38     10.37 o 
  -9   3  13     1125.36     1132.34     15.62 o 
  -8   3  13      754.43      752.70     13.16 o 
  -7   3  13      942.79      920.44     16.96 o 
  -6   3  13     3208.51     3119.53     40.14 o 
  -5   3  13       98.24       83.34      7.28 o 
  -4   3  13      321.57      335.26     22.49 o 
  -3   3  13      287.94      281.53      9.05 o 
  -2   3  13      289.73      276.50      9.12 o 
  -1   3  13      464.72      448.06     12.25 o 
   0   3  13      747.37      717.87     16.55 o 
   1   3  13     1062.17     1026.64     16.28 o 
   2   3  13       22.88       28.05      4.27 o 
   3   3  13     1195.73     1124.32     16.50 o 
   4   3  13       54.74       51.17      3.43 o 
   5   3  13       83.31       77.95      4.15 o 
 -17   4  13      180.13      176.19      9.73 o 
 -16   4  13        1.55        2.98      1.85 o 
 -15   4  13        0.01       -1.41      1.53 o 
 -14   4  13       26.46       19.01      2.33 o 
 -13   4  13        0.21        0.75      1.38 o 
 -12   4  13        5.53        3.94      1.42 o 
 -11   4  13       52.36       49.03      3.52 o 
 -10   4  13       81.09       88.30      6.03 o 
  -9   4  13       27.74       29.04      3.70 o 
  -8   4  13       51.72       46.49      4.43 o 
  -7   4  13       46.85       40.50      4.05 o 
  -6   4  13      169.92      181.50      7.28 o 
  -5   4  13       88.45      103.98      5.78 o 
  -4   4  13       87.56      102.58      6.64 o 
  -3   4  13       72.82       59.06      4.91 o 
  -2   4  13        0.08        0.25      2.08 o 
  -1   4  13        8.45        7.52      2.67 o 
   0   4  13        0.54       -1.67      1.84 o 
   1   4  13       16.32       22.37      3.77 o 
   2   4  13      173.36      209.15      8.93 o 
   3   4  13      236.11      250.99      8.61 o 
   4   4  13       30.09       22.21      3.76 o 
 -15   5  13      114.81      120.70      5.94 o 
 -14   5  13        2.44        1.53      3.00 o 
 -13   5  13       13.64       11.38      3.02 o 
 -12   5  13      223.17      243.93     12.66 o 
 -11   5  13       77.78       64.78      5.24 o 
 -10   5  13      342.82      362.99     10.77 o 
  -9   5  13      343.30      334.04     13.83 o 
  -8   5  13      543.27      525.44     13.07 o 
  -7   5  13      692.79      723.38     16.10 o 
  -6   5  13      604.19      603.58     14.33 o 
  -5   5  13      848.32      874.48     19.18 o 
  -4   5  13      188.76      178.89      7.81 o 
  -3   5  13      151.22      160.86      7.37 o 
  -2   5  13       67.06       77.81      5.76 o 
  -1   5  13      327.71      351.40     13.13 o 
   0   5  13      207.06      222.35      8.82 o 
   1   5  13      159.38      164.75      8.20 o 
   2   5  13      627.15      685.57     17.43 o 
 -12   6  13       36.78       27.24      5.73 o 
 -11   6  13        7.78        8.60      4.01 o 
 -10   6  13       26.87       35.70     11.41 o 
  -9   6  13       21.47       27.67      6.13 o 
  -8   6  13       62.80       68.60      7.43 o 
  -7   6  13      159.84      176.04     10.53 o 
  -6   6  13        0.29        1.98      1.76 o 
  -5   6  13       15.22       10.60      2.65 o 
  -4   6  13       33.38       39.70      3.90 o 
  -3   6  13       76.90       70.17      6.03 o 
  -2   6  13        7.39        8.47      3.43 o 
  -1   6  13        0.03       -0.34      2.20 o 
   0   6  13       20.87       20.82      3.03 o 
 -19   0  14       47.18       48.41      6.24 o 
 -18   0  14      179.17      157.02      9.07 o 
 -17   0  14      148.01      142.89     11.29 o 
 -16   0  14      650.39      623.13     15.24 o 
 -15   0  14      242.85      242.25      8.68 o 
 -14   0  14      274.58      264.39      8.77 o 
 -13   0  14       24.73       21.35      3.10 o 
 -12   0  14      873.85      863.60     17.26 o 
 -11   0  14      425.18      391.24     13.30 o 
 -10   0  14     1325.62     1370.77     25.74 o 
  -9   0  14      711.29      750.83     15.01 o 
  -8   0  14      472.97      445.01     10.48 o 
  -7   0  14      502.22      459.44      9.39 o 
  -6   0  14      991.18      971.55     15.64 o 
  -5   0  14     2806.68     2849.58     37.08 o 
  -4   0  14      132.03      116.41      4.40 o 
  -3   0  14      556.82      541.25     15.12 o 
  -2   0  14      524.08      484.07     14.38 o 
  -1   0  14     1132.34     1122.54     25.70 o 
   0   0  14     1773.05     1750.11     33.72 o 
   1   0  14       47.77       45.41      4.75 o 
   2   0  14     1156.56     1108.11     34.30 o 
   3   0  14      182.86      165.66     11.41 o 
   4   0  14      235.11      217.48     13.50 o 
   5   0  14        8.81        1.71      4.43 o 
   6   0  14       48.04       55.60      8.86 o 
 -19   1  14        7.52        0.41      4.05 o 
 -18   1  14       61.35       58.66      4.83 o 
 -17   1  14        6.45        5.44      2.34 o 
 -16   1  14       28.32       30.70      4.87 o 
 -15   1  14        9.61       10.59      2.54 o 
 -14   1  14        8.82        8.78      2.18 o 
 -13   1  14       13.37       13.75      2.70 o 
 -12   1  14      293.50      287.78      7.52 o 
 -11   1  14      937.14      962.57     12.22 o 
 -10   1  14      225.35      227.50      6.65 o 
  -9   1  14       28.50       34.48      2.23 o 
  -8   1  14        4.95        2.85      1.20 o 
  -7   1  14       21.67       16.40      1.66 o 
  -6   1  14        4.41        4.69      1.20 o 
  -5   1  14      324.74      312.30      6.16 o 
  -4   1  14       80.91       73.15      3.62 o 
  -3   1  14     2052.85     2033.66     22.31 o 
  -2   1  14       64.46       64.21      3.07 o 
  -1   1  14        2.77        0.63      1.04 o 
   0   1  14       38.36       37.99      2.90 o 
   1   1  14        4.18        3.23      1.94 o 
   2   1  14        6.16        6.16      2.36 o 
   3   1  14      273.30      270.54     10.28 o 
   4   1  14        1.07       -0.54      2.73 o 
   5   1  14        6.79        2.72      6.85 o 
 -18   2  14      723.81      732.09     17.81 o 
 -17   2  14      196.33      188.12      9.35 o 
 -16   2  14      666.03      663.90     16.47 o 
 -15   2  14      419.89      405.03     11.97 o 
 -14   2  14        3.04        1.94      2.07 o 
 -13   2  14       84.69       76.49      4.45 o 
 -12   2  14      159.85      158.67      5.08 o 
 -11   2  14      172.13      188.97      5.41 o 
 -10   2  14     1313.48     1261.50     19.34 o 
  -9   2  14      730.83      768.03     10.09 o 
  -8   2  14      325.35      318.56      6.44 o 
  -7   2  14      829.37      796.42     11.46 o 
  -6   2  14     1478.08     1441.36     18.29 o 
  -5   2  14       44.24       37.07      2.44 o 
  -4   2  14     1757.61     1716.38     21.20 o 
  -3   2  14      431.67      426.23      7.74 o 
  -2   2  14      147.38      154.53      4.45 o 
  -1   2  14      225.79      244.58      9.51 o 
   0   2  14      174.69      188.96      8.62 o 
   1   2  14      687.20      694.74     13.29 o 
   2   2  14      482.52      457.92     14.64 o 
   3   2  14      499.77      467.33     26.18 o 
   4   2  14       84.51       80.74      6.88 o 
   5   2  14      183.71      177.08      9.27 o 
 -18   3  14        6.14        3.40      2.56 o 
 -17   3  14      416.97      407.02     10.47 o 
 -16   3  14       80.76       53.28      7.53 o 
 -15   3  14       80.61       72.13      4.72 o 
 -14   3  14        1.88        0.44      1.53 o 
 -13   3  14       92.76       87.48      4.78 o 
 -12   3  14      198.25      194.91      5.61 o 
 -11   3  14       13.23       12.00      1.99 o 
 -10   3  14       69.07       68.37      4.03 o 
  -9   3  14      113.47      128.45      4.86 o 
  -8   3  14        0.25        0.54      1.06 o 
  -7   3  14       32.95       34.08      2.93 o 
  -6   3  14       31.12       42.49      5.37 o 
  -5   3  14      251.50      226.03      6.14 o 
  -4   3  14        3.99        6.67      2.50 o 
  -3   3  14        0.09       -0.60      1.93 o 
  -2   3  14        0.19       -2.07      1.87 o 
  -1   3  14        0.63       -2.68      2.00 o 
   0   3  14        0.20        0.10      2.27 o 
   1   3  14       21.60       19.20      2.18 o 
   2   3  14       35.35       30.54      2.83 o 
   3   3  14      118.48      103.70      4.58 o 
   4   3  14       35.30       30.00      5.40 o 
 -16   4  14      117.83      109.63      4.88 o 
 -15   4  14       19.55       14.97      2.29 o 
 -14   4  14      361.50      357.26      7.77 o 
 -13   4  14      512.10      505.37      9.33 o 
 -12   4  14      525.63      533.57      9.46 o 
 -11   4  14      543.88      527.69      9.94 o 
 -10   4  14      756.57      791.37     17.94 o 
  -9   4  14      985.61      993.28     20.76 o 
  -8   4  14      272.78      279.06      9.47 o 
  -7   4  14        3.14        2.89      2.25 o 
  -6   4  14       34.05       36.90      7.02 o 
  -5   4  14       75.04       88.57      7.14 o 
  -4   4  14      490.81      486.46     13.08 o 
  -3   4  14      524.81      528.74     13.87 o 
  -2   4  14      168.49      170.16      7.59 o 
  -1   4  14      203.09      199.68     10.64 o 
   0   4  14      620.46      605.23     15.76 o 
   1   4  14      299.38      320.02     11.15 o 
   2   4  14      243.84      270.13     14.94 o 
   3   4  14      354.06      324.12     13.75 o 
 -15   5  14      114.69      123.25      6.83 o 
 -14   5  14        1.74        1.14      2.61 o 
 -13   5  14        0.98        3.21      2.52 o 
 -12   5  14        2.29        4.67      3.38 o 
 -11   5  14       87.04       85.35      5.78 o 
 -10   5  14       28.33       26.68      4.79 o 
  -9   5  14       67.45       58.28      8.59 o 
  -8   5  14        0.28        0.96      1.96 o 
  -7   5  14       55.91       64.58      5.15 o 
  -6   5  14        1.63        2.65      2.50 o 
  -5   5  14      112.65      114.86     10.33 o 
  -4   5  14        0.01        3.19      3.16 o 
  -3   5  14        0.79        1.86      2.39 o 
  -2   5  14       41.04       41.48      8.28 o 
  -1   5  14        7.69        4.49      2.61 o 
   0   5  14        2.64        5.52      2.81 o 
   1   5  14        3.19        3.59      2.92 o 
 -12   6  14      201.47      213.33     16.19 o 
 -11   6  14      163.82      161.19     11.06 o 
 -10   6  14      249.33      238.95     12.40 o 
  -9   6  14      406.73      428.66     16.76 o 
  -8   6  14      420.48      453.38     13.55 o 
  -7   6  14     1035.58     1103.24     21.19 o 
  -6   6  14      400.39      393.93     10.76 o 
  -5   6  14      415.57      437.96     11.75 o 
  -4   6  14       90.26      112.04      6.32 o 
  -3   6  14      176.01      191.45      7.83 o 
  -2   6  14       31.84       24.98      3.83 o 
 -19   1  15       54.84       61.69      5.13 o 
 -18   1  15      169.64      179.95      7.74 o 
 -17   1  15       30.50       28.99      3.56 o 
 -16   1  15      624.08      625.14     20.28 o 
 -15   1  15      231.99      239.96      7.52 o 
 -14   1  15      318.11      312.45      8.44 o 
 -13   1  15      398.37      383.36     11.15 o 
 -12   1  15      711.45      727.19     13.42 o 
 -11   1  15      356.00      344.06      7.28 o 
 -10   1  15     1278.13     1279.54     16.00 o 
  -9   1  15      914.87      932.33     12.55 o 
  -8   1  15      603.56      604.38      9.20 o 
  -7   1  15      315.90      312.50      6.03 o 
  -6   1  15       93.05       90.95      3.86 o 
  -5   1  15       55.11       53.08      3.21 o 
  -4   1  15      676.23      689.08     11.20 o 
  -3   1  15      520.88      516.75      9.68 o 
  -2   1  15      966.77      899.13     12.23 o 
  -1   1  15      815.41      766.41     14.02 o 
   0   1  15      610.70      613.19     15.24 o 
   1   1  15      489.88      478.20     13.93 o 
   2   1  15      847.25      852.03     16.95 o 
   3   1  15       94.66       83.07      9.87 o 
   4   1  15      137.02      124.40      7.96 o 
 -18   2  15       62.42       60.53      4.91 o 
 -17   2  15       23.03       19.01      3.00 o 
 -16   2  15      433.11      425.89     10.51 o 
 -15   2  15      239.03      218.25     10.71 o 
 -14   2  15      114.29       89.49      4.83 o 
 -13   2  15       48.96       40.96      3.21 o 
 -12   2  15      287.22      271.10      6.79 o 
 -11   2  15      207.19      194.55      5.59 o 
 -10   2  15      179.76      186.20      7.55 o 
  -9   2  15      419.46      421.06      7.83 o 
  -8   2  15       94.03       83.23      4.11 o 
  -7   2  15        8.06        6.14      1.37 o 
  -6   2  15       11.93       10.50      1.77 o 
  -5   2  15       12.92       16.49      1.90 o 
  -4   2  15      738.59      703.54     10.98 o 
  -3   2  15        0.17        1.42      1.36 o 
  -2   2  15      263.23      252.10      5.97 o 
  -1   2  15        9.33        5.94      2.04 o 
   0   2  15        0.23       -0.21      1.73 o 
   1   2  15        3.48        1.44      2.17 o 
   2   2  15        5.05        7.73      2.70 o 
   3   2  15      106.78      127.41      8.03 o 
   4   2  15      246.26      280.86     14.15 o 
 -18   3  15       12.42        9.04      2.72 o 
 -17   3  15      119.78      139.64      6.38 o 
 -16   3  15      250.57      229.19     18.25 o 
 -15   3  15      366.19      325.82      8.89 o 
 -14   3  15      610.09      644.76     13.04 o 
 -13   3  15     1043.47     1033.48     17.55 o 
 -12   3  15      707.69      746.02     13.71 o 
 -11   3  15      823.07      810.99     18.50 o 
 -10   3  15     1359.06     1276.55     49.97 o 
  -9   3  15       70.93       57.15      8.98 o 
  -8   3  15      190.22      192.11      6.78 o 
  -7   3  15      138.92      158.21      5.99 o 
  -6   3  15      124.13      132.69      4.86 o 
  -5   3  15        3.13        3.07      1.64 o 
  -4   3  15      750.75      714.90     18.40 o 
  -3   3  15      686.29      708.37     16.66 o 
  -2   3  15      578.25      594.32     15.13 o 
  -1   3  15      578.67      569.79     16.24 o 
   0   3  15      285.11      250.11      9.65 o 
   1   3  15       37.69       43.24      5.04 o 
   2   3  15      489.10      489.66      9.31 o 
   3   3  15      414.51      395.33     10.31 o 
 -16   4  15        7.48        4.48      3.32 o 
 -15   4  15        0.21        0.08      1.62 o 
 -14   4  15       51.86       54.46      5.05 o 
 -13   4  15        2.98        1.12      1.55 o 
 -12   4  15       13.48       14.43      2.13 o 
 -11   4  15        6.25        4.55      1.45 o 
 -10   4  15      166.94      154.41      7.66 o 
  -9   4  15       37.75       35.03      7.03 o 
  -8   4  15        3.09        4.20      3.04 o 
  -7   4  15       28.01       26.91      3.80 o 
  -6   4  15        0.50        0.01      2.28 o 
  -5   4  15       36.78       32.53      4.21 o 
  -4   4  15      241.56      224.35      8.81 o 
  -3   4  15        2.19        6.11      2.73 o 
  -2   4  15       43.07       42.20      7.03 o 
  -1   4  15       52.38       60.69      5.68 o 
   0   4  15       32.47       23.44      4.10 o 
   1   4  15       32.26       39.03      5.50 o 
   2   4  15       44.35       39.25      5.05 o 
 -14   5  15      302.59      271.39     10.50 o 
 -13   5  15      262.01      281.11     10.38 o 
 -12   5  15      128.57      126.58      7.29 o 
 -11   5  15       62.42       63.57      5.52 o 
 -10   5  15      303.47      297.03     11.17 o 
  -9   5  15      633.47      666.33     16.23 o 
  -8   5  15       34.79       37.07      8.06 o 
  -7   5  15       10.80       15.88      3.90 o 
  -6   5  15        6.25        3.90      2.95 o 
  -5   5  15      355.07      391.81     11.93 o 
  -4   5  15      542.07      531.82     16.98 o 
  -3   5  15      178.49      191.44      8.41 o 
  -2   5  15      251.20      252.04      9.67 o 
  -1   5  15      336.14      353.41     11.94 o 
   0   5  15      380.37      403.10     12.99 o 
 -11   6  15       51.49       51.10      4.04 o 
 -10   6  15       20.32       20.81      3.24 o 
  -9   6  15       10.57        7.71      2.96 o 
  -8   6  15        3.08       -3.45      2.09 o 
  -7   6  15       21.30       12.92      5.09 o 
  -6   6  15        3.14        5.20      2.46 o 
  -5   6  15        0.63        3.46      2.44 o 
  -4   6  15       17.75       16.47      3.28 o 
  -3   6  15      276.68      311.71     10.58 o 
 -19   0  16      130.78      127.10      9.55 o 
 -18   0  16      198.72      201.90     10.19 o 
 -17   0  16       32.28       27.92      7.11 o 
 -16   0  16      757.12      792.72     18.06 o 
 -15   0  16        6.86        4.31      2.53 o 
 -14   0  16     1252.39     1269.31     23.97 o 
 -13   0  16     2289.10     2319.68     37.52 o 
 -12   0  16     1787.34     1828.41     30.77 o 
 -11   0  16     1443.11     1469.51     25.75 o 
 -10   0  16       58.80       63.90      5.48 o 
  -9   0  16     1417.31     1420.47     24.70 o 
  -8   0  16      378.39      400.80     10.26 o 
  -7   0  16        6.64        9.54      2.28 o 
  -6   0  16      247.13      233.18      7.48 o 
  -5   0  16      598.40      592.20     16.64 o 
  -4   0  16      278.11      278.15     10.80 o 
  -3   0  16      809.82      750.36     25.84 o 
  -2   0  16     1576.79     1475.38     42.44 o 
  -1   0  16      412.20      387.86     12.22 o 
   0   0  16      604.67      604.95     19.24 o 
   1   0  16     1073.01     1042.00     33.58 o 
   2   0  16      601.06      634.46     24.73 o 
   3   0  16       46.08       56.01      8.47 o 
   4   0  16      101.37       82.09     10.29 o 
 -19   1  16        0.12       -2.54      2.12 o 
 -18   1  16       17.07       14.28      3.40 o 
 -17   1  16       41.92       41.68      4.12 o 
 -16   1  16       16.84       13.53      3.71 o 
 -15   1  16        0.31        1.99      2.03 o 
 -14   1  16       17.10       18.92      2.86 o 
 -13   1  16       68.68       76.48      4.71 o 
 -12   1  16      105.28       89.52      4.91 o 
 -11   1  16      610.30      562.64     12.45 o 
 -10   1  16       19.14        9.85      2.45 o 
  -9   1  16       46.54       55.27      3.02 o 
  -8   1  16        0.60        0.99      1.18 o 
  -7   1  16      238.04      266.80      6.42 o 
  -6   1  16       68.51       65.13      3.62 o 
  -5   1  16       62.20       66.98      3.67 o 
  -4   1  16       39.76       38.19      2.58 o 
  -3   1  16      286.15      286.03      6.65 o 
  -2   1  16        5.09        4.63      1.46 o 
  -1   1  16        0.66       -0.56      1.66 o 
   0   1  16       52.91       61.12      5.52 o 
   1   1  16        0.24        1.20      2.19 o 
   2   1  16        1.07        4.74      2.93 o 
   3   1  16       63.36       51.73      8.47 o 
 -18   2  16       17.58       19.45      3.23 o 
 -17   2  16       84.64      100.15      6.06 o 
 -16   2  16       45.05       47.40      5.36 o 
 -15   2  16      570.54      574.14     13.06 o 
 -14   2  16      619.60      635.90     12.91 o 
 -13   2  16      549.00      524.30     16.76 o 
 -12   2  16       99.75      114.17      4.75 o 
 -11   2  16      163.36      150.91      5.05 o 
 -10   2  16     1902.46     1921.30     23.74 o 
  -9   2  16       63.26       60.58      2.91 o 
  -8   2  16      660.15      668.73     11.58 o 
  -7   2  16      529.49      525.75      8.99 o 
  -6   2  16       70.67       63.84      3.19 o 
  -5   2  16      517.33      520.75      9.10 o 
  -4   2  16      438.85      438.24      9.52 o 
  -3   2  16       83.16       88.26      3.86 o 
  -2   2  16      604.51      583.20     11.71 o 
  -1   2  16      738.54      671.61     13.05 o 
   0   2  16      174.66      168.89      7.17 o 
   1   2  16       96.83       97.91     11.77 o 
   2   2  16      401.86      420.21     19.10 o 
   3   2  16      205.01      236.98     12.76 o 
 -17   3  16        4.05        5.31      2.45 o 
 -16   3  16        1.45       -1.48      2.01 o 
 -15   3  16      158.56      152.24      6.20 o 
 -14   3  16       33.65       33.77      4.92 o 
 -13   3  16        0.05        0.70      1.41 o 
 -12   3  16        0.03        1.07      1.40 o 
 -11   3  16       63.28       59.74      4.72 o 
 -10   3  16        6.89        1.73      1.45 o 
  -9   3  16       45.51       49.51      5.01 o 
  -8   3  16      402.14      351.91      8.63 o 
  -7   3  16       23.37       30.43      3.00 o 
  -6   3  16       40.28       33.95      3.08 o 
  -5   3  16       12.80       12.48      2.25 o 
  -4   3  16        5.36        2.99      2.56 o 
  -3   3  16        7.49        4.03      2.66 o 
  -2   3  16        7.47       11.86      3.10 o 
  -1   3  16       33.82       45.75      7.02 o 
   0   3  16       11.07        6.67      4.08 o 
   1   3  16        2.76        1.52      3.95 o 
   2   3  16        0.33        2.96      3.63 o 
 -16   4  16       39.21       36.69      3.20 o 
 -15   4  16      129.66      133.14      5.04 o 
 -14   4  16      358.81      378.49     13.97 o 
 -13   4  16      435.87      446.22      9.94 o 
 -12   4  16      452.32      427.77      9.33 o 
 -11   4  16      654.99      663.03     12.11 o 
 -10   4  16      348.47      363.41     11.77 o 
  -9   4  16      237.83      251.35      9.55 o 
  -8   4  16      408.86      379.68     14.19 o 
  -7   4  16      221.09      213.28      8.69 o 
  -6   4  16      254.51      255.49     10.16 o 
  -5   4  16      175.26      185.23      8.34 o 
  -4   4  16      416.96      407.40     12.50 o 
  -3   4  16      389.31      395.29     15.35 o 
  -2   4  16      533.50      557.67     15.36 o 
  -1   4  16      509.69      525.23     15.04 o 
   0   4  16      423.24      423.29     13.40 o 
   1   4  16       75.42       81.52      6.95 o 
 -14   5  16       33.67       34.50      4.88 o 
 -13   5  16        0.23        0.16      2.67 o 
 -12   5  16       47.86       48.23      7.39 o 
 -11   5  16        4.83        6.58      2.89 o 
 -10   5  16      215.87      226.08      9.33 o 
  -9   5  16      131.40      137.04      7.70 o 
  -8   5  16      537.84      529.77     14.38 o 
  -7   5  16        0.02       -2.31      2.26 o 
  -6   5  16        2.33        2.84      2.13 o 
  -5   5  16        7.42        3.94      3.53 o 
  -4   5  16       90.11       89.85      8.60 o 
  -3   5  16        3.21        4.65      2.61 o 
  -2   5  16      184.05      170.44     11.35 o 
  -1   5  16       33.78       28.25     11.96 o 
  -9   6  16      354.16      356.26     10.66 o 
  -8   6  16      202.10      212.78      8.93 o 
  -7   6  16      322.04      353.53     10.97 o 
  -6   6  16       57.47       63.96      5.45 o 
 -19   1  17      214.71      218.23      8.72 o 
 -18   1  17        5.84        4.47      2.58 o 
 -17   1  17        2.80        3.68      2.45 o 
 -16   1  17       95.76       94.25      6.48 o 
 -15   1  17       82.52       89.35      5.38 o 
 -14   1  17      435.44      433.24     13.34 o 
 -13   1  17      380.47      399.26      9.72 o 
 -12   1  17      157.22      169.20      9.45 o 
 -11   1  17      736.06      722.25     13.51 o 
 -10   1  17      355.73      372.66      7.78 o 
  -9   1  17      519.10      502.70     10.48 o 
  -8   1  17      406.65      409.29      9.26 o 
  -7   1  17      759.79      754.87     13.55 o 
  -6   1  17      945.22      898.74     15.31 o 
  -5   1  17     1282.08     1266.33     19.56 o 
  -4   1  17      662.67      663.15     12.21 o 
  -3   1  17      357.72      319.13     19.07 o 
  -2   1  17      731.90      720.16     17.22 o 
  -1   1  17      304.31      301.26     12.04 o 
   0   1  17      121.42      110.86      5.97 o 
   1   1  17       40.55       25.73      3.56 o 
   2   1  17       70.58       77.40      6.66 o 
 -18   2  17        0.97       -1.49      2.21 o 
 -17   2  17        0.54        1.20      2.30 o 
 -16   2  17        5.07        1.53      2.17 o 
 -15   2  17      202.58      212.69     11.52 o 
 -14   2  17       13.26        8.14      2.22 o 
 -13   2  17        6.68        5.76      2.10 o 
 -12   2  17        0.66       -1.85      1.41 o 
 -11   2  17        0.20        1.07      1.15 o 
 -10   2  17      175.90      174.93      4.70 o 
  -9   2  17        8.44        6.63      1.51 o 
  -8   2  17      112.98      102.61      3.79 o 
  -7   2  17        0.01        0.28      1.30 o 
  -6   2  17       38.12       43.53      3.53 o 
  -5   2  17      314.31      303.95      6.72 o 
  -4   2  17       26.65       19.76      2.78 o 
  -3   2  17       25.78       27.82      2.63 o 
  -2   2  17        7.00        4.90      2.39 o 
  -1   2  17        3.77        5.50      2.47 o 
   0   2  17        2.44        2.20      2.44 o 
   1   2  17        1.83       -1.18      3.33 o 
   2   2  17        1.17       -0.15      3.39 o 
 -17   3  17     1114.82     1157.25     20.27 o 
 -16   3  17        9.28        6.18      2.41 o 
 -15   3  17      425.01      463.81     14.81 o 
 -14   3  17      676.48      704.15     20.77 o 
 -13   3  17      516.59      509.02     21.03 o 
 -12   3  17      207.54      220.08      7.17 o 
 -11   3  17       54.33       66.71      4.52 o 
 -10   3  17       29.86       36.84      3.42 o 
  -9   3  17       13.23       15.43      2.46 o 
  -8   3  17      959.41     1001.34     17.29 o 
  -7   3  17      338.38      340.11      8.63 o 
  -6   3  17       46.51       47.80      3.87 o 
  -5   3  17      249.80      252.92     14.05 o 
  -4   3  17      130.08      121.87     10.72 o 
  -3   3  17      206.23      205.94      8.82 o 
  -2   3  17      365.32      368.28     12.09 o 
  -1   3  17      357.98      354.32     12.31 o 
   0   3  17      144.47      133.10     15.65 o 
   1   3  17      105.94       86.63     11.70 o 
 -16   4  17        8.58        6.12      2.26 o 
 -15   4  17       27.80       34.17      3.62 o 
 -14   4  17       19.88       20.69      2.75 o 
 -13   4  17       40.07       32.40      3.05 o 
 -12   4  17       57.07       56.84      3.46 o 
 -11   4  17       88.05       97.43      6.10 o 
 -10   4  17       15.12       10.68      3.38 o 
  -9   4  17        2.81        1.14      2.63 o 
  -8   4  17       40.44       41.23      4.84 o 
  -7   4  17       36.23       32.35      4.36 o 
  -6   4  17        4.72        2.33      2.66 o 
  -5   4  17       30.61       30.28      4.94 o 
  -4   4  17       32.84       24.69      5.32 o 
  -3   4  17       84.43       96.15      7.25 o 
  -2   4  17       60.09       87.53      6.99 o 
  -1   4  17       86.14      104.07      7.80 o 
 -13   5  17      431.51      480.78     14.44 o 
 -12   5  17      164.88      166.85      8.74 o 
 -11   5  17      159.26      182.88      8.77 o 
 -10   5  17       24.07       34.83      4.65 o 
  -9   5  17       41.85       50.95      5.49 o 
  -8   5  17      222.39      231.45      9.37 o 
  -7   5  17      256.47      252.70     14.65 o 
  -6   5  17      300.13      304.93     13.07 o 
  -5   5  17       47.18       40.98      5.05 o 
  -4   5  17       90.46       83.13      6.77 o 
  -3   5  17      126.65      115.53     15.16 o 
 -19   0  18      131.11      121.82     12.50 o 
 -18   0  18       86.51       85.78      7.85 o 
 -17   0  18      698.70      716.18     20.43 o 
 -16   0  18      386.42      390.43     14.01 o 
 -15   0  18      634.31      634.14     18.27 o 
 -14   0  18      803.16      874.03     24.13 o 
 -13   0  18      651.96      683.64     15.89 o 
 -12   0  18      717.84      762.52     16.84 o 
 -11   0  18      229.80      228.12     10.22 o 
 -10   0  18       71.74       73.75      5.29 o 
  -9   0  18       22.95       21.81      5.41 o 
  -8   0  18       15.16        8.79      2.99 o 
  -7   0  18      318.78      306.15     15.05 o 
  -6   0  18      868.71      805.62     27.60 o 
  -5   0  18      341.64      303.88     15.25 o 
  -4   0  18      294.18      286.81     15.03 o 
  -3   0  18     1555.18     1598.48     46.28 o 
  -2   0  18      468.12      473.12     15.30 o 
  -1   0  18      383.58      396.32     13.16 o 
   0   0  18      126.61       97.14     10.44 o 
   1   0  18      255.22      264.33     15.48 o 
 -18   1  18       66.37       67.48      5.26 o 
 -17   1  18        6.92        5.26      3.50 o 
 -16   1  18        7.17        9.90      2.88 o 
 -15   1  18      105.08       97.08      5.71 o 
 -14   1  18      103.44      107.26      5.79 o 
 -13   1  18        2.25        1.46      1.84 o 
 -12   1  18      258.98      264.37      7.69 o 
 -11   1  18       12.88       12.84      2.82 o 
 -10   1  18       17.04       17.30      3.01 o 
  -9   1  18       46.02       43.76      3.61 o 
  -8   1  18      538.53      525.84     11.02 o 
  -7   1  18      125.80      114.25      5.00 o 
  -6   1  18        1.94        3.87      1.88 o 
  -5   1  18        2.75        0.19      1.75 o 
  -4   1  18      452.95      447.80      9.83 o 
  -3   1  18      301.10      309.67      9.52 o 
  -2   1  18       59.89       57.92      4.92 o 
  -1   1  18       73.76       68.38      6.03 o 
   0   1  18        6.69        7.30      2.70 o 
   1   1  18       11.19       14.02      3.75 o 
 -18   2  18      581.84      587.55     13.66 o 
 -17   2  18      809.07      814.18     16.39 o 
 -16   2  18      346.71      356.51      9.80 o 
 -15   2  18      334.20      350.36     10.73 o 
 -14   2  18      302.25      297.74     13.98 o 
 -13   2  18      200.91      213.78      6.98 o 
 -12   2  18       93.03       81.51      6.52 o 
 -11   2  18      279.21      267.43      6.44 o 
 -10   2  18        2.98        5.53      1.52 o 
  -9   2  18       95.98      103.21      3.90 o 
  -8   2  18      486.80      493.88      8.99 o 
  -7   2  18      621.03      617.71     10.53 o 
  -6   2  18      488.85      476.09      8.91 o 
  -5   2  18     1882.94     1865.90     23.97 o 
  -4   2  18      195.66      179.09      5.33 o 
  -3   2  18       87.24       75.52      5.10 o 
  -2   2  18      326.55      303.50     14.70 o 
  -1   2  18      109.11      112.14      7.31 o 
   0   2  18      143.52      143.60      9.46 o 
   1   2  18       40.85       35.55      6.04 o 
 -17   3  18       49.51       51.73      8.16 o 
 -16   3  18        0.14       -3.98      1.99 o 
 -15   3  18       37.18       36.73      4.35 o 
 -14   3  18       71.30       64.90      4.88 o 
 -13   3  18       53.24       48.33      4.19 o 
 -12   3  18        1.79        0.85      1.99 o 
 -11   3  18       13.51        8.63      2.29 o 
 -10   3  18        5.33        4.30      2.36 o 
  -9   3  18       21.12       20.82      3.53 o 
  -8   3  18       45.92       49.95      5.20 o 
  -7   3  18      121.98      134.40      5.67 o 
  -6   3  18        1.16        1.45      1.79 o 
  -5   3  18       13.33       10.50      3.25 o 
  -4   3  18        9.77        7.53      3.15 o 
  -3   3  18       18.20       21.65      4.93 o 
  -2   3  18        4.88        4.45      3.36 o 
  -1   3  18       20.68       13.72      4.76 o 
   0   3  18       84.70       99.57      9.91 o 
 -15   4  18      412.35      445.35     10.57 o 
 -14   4  18      164.27      173.80      6.57 o 
 -13   4  18      186.90      191.26      6.25 o 
 -12   4  18      205.00      201.18      6.13 o 
 -11   4  18      412.36      433.13     20.22 o 
 -10   4  18       71.79       70.78      7.43 o 
  -9   4  18      197.72      187.25     12.13 o 
  -8   4  18      261.68      260.37     14.87 o 
  -7   4  18      151.16      176.84      8.48 o 
  -6   4  18      732.70      744.84     18.63 o 
  -5   4  18      207.73      201.30     11.32 o 
  -4   4  18      357.78      382.83     12.85 o 
  -3   4  18      317.21      346.96     12.27 o 
  -2   4  18      330.64      344.66     12.37 o 
 -12   5  18       12.30        9.15      3.52 o 
 -11   5  18       95.61       86.17      6.81 o 
 -10   5  18        0.02       -0.64      2.48 o 
  -9   5  18        9.50        9.07      3.84 o 
  -8   5  18       20.92       27.65      4.31 o 
  -7   5  18      223.10      257.06     10.23 o 
  -6   5  18       58.50       68.07      7.74 o 
  -5   5  18      144.97      181.12     13.18 o 
 -18   1  19      273.45      283.82     10.58 o 
 -17   1  19      792.24      823.34     16.67 o 
 -16   1  19      318.66      335.56      9.64 o 
 -15   1  19      462.07      509.16     11.98 o 
 -14   1  19      222.52      219.94      7.42 o 
 -13   1  19      204.28      223.46      7.36 o 
 -12   1  19      398.49      415.63     10.09 o 
 -11   1  19      118.30      133.75      6.90 o 
 -10   1  19       68.15       75.93      5.56 o 
  -9   1  19       80.84       73.23      5.45 o 
  -8   1  19      190.09      205.07      7.81 o 
  -7   1  19      489.18      473.80     12.30 o 
  -6   1  19      634.08      614.12     11.96 o 
  -5   1  19      658.14      649.58     12.51 o 
  -4   1  19      103.20       98.25      6.52 o 
  -3   1  19      598.77      596.71     13.37 o 
  -2   1  19       24.35       17.65      3.07 o 
  -1   1  19      125.18      120.49      6.43 o 
   0   1  19      135.29      129.02      6.86 o 
 -17   2  19        0.39        1.46      2.25 o 
 -16   2  19      117.25      112.70      7.10 o 
 -15   2  19       34.81       35.19      4.19 o 
 -14   2  19        3.61        0.28      2.36 o 
 -13   2  19       77.76       79.16      6.02 o 
 -12   2  19        7.01        7.24      2.80 o 
 -11   2  19      337.57      323.01      9.67 o 
 -10   2  19       27.64       27.84      4.14 o 
  -9   2  19        9.30        7.54      1.85 o 
  -8   2  19       64.64       63.84      3.65 o 
  -7   2  19       74.77       78.62      3.83 o 
  -6   2  19       43.18       45.94      3.18 o 
  -5   2  19        1.56        1.24      2.03 o 
  -4   2  19       79.63       74.35      4.81 o 
  -3   2  19       39.07       31.06      4.36 o 
  -2   2  19       31.84       29.67      4.53 o 
  -1   2  19       89.32       82.43      7.83 o 
 -16   3  19       70.90       74.75      8.84 o 
 -15   3  19      252.57      265.79      9.62 o 
 -14   3  19      126.08      143.38      8.25 o 
 -13   3  19      180.04      182.34      6.97 o 
 -12   3  19      270.59      294.72     12.53 o 
 -11   3  19      564.41      573.42     12.68 o 
 -10   3  19        5.73        4.07      2.29 o 
  -9   3  19      817.36      848.41     16.03 o 
  -8   3  19       43.23       46.17      4.00 o 
  -7   3  19       38.00       43.39      4.12 o 
  -6   3  19      254.13      259.36     10.24 o 
  -5   3  19      521.10      528.86     15.17 o 
  -4   3  19      578.70      567.97     15.96 o 
  -3   3  19      180.31      199.02     16.45 o 
  -2   3  19      262.49      245.82     13.34 o 
 -14   4  19       82.18       86.15      4.71 o 
 -13   4  19       42.33       40.04      7.15 o 
 -12   4  19        3.04        7.15      3.29 o 
 -11   4  19        7.30        8.07      3.23 o 
 -10   4  19       22.28       12.14      3.55 o 
  -9   4  19        3.48        1.29      2.81 o 
  -8   4  19        8.47        4.69      3.09 o 
  -7   4  19        0.03        1.80      3.79 o 
  -6   4  19        1.37        1.57      2.15 o 
  -5   4  19       33.85       24.77      5.69 o 
  -4   4  19       57.07       67.50      7.54 o 
 -18   0  20       40.79       48.31      6.41 o 
 -17   0  20      143.45      166.36     11.64 o 
 -16   0  20       20.79       22.90      4.59 o 
 -15   0  20      663.03      713.88     20.12 o 
 -14   0  20      320.62      357.29     13.12 o 
 -13   0  20       58.15       68.11      6.44 o 
 -12   0  20      308.35      330.20     12.15 o 
 -11   0  20      104.24       97.84      7.35 o 
 -10   0  20     3273.57     3409.88     86.32 o 
  -9   0  20     1172.53     1195.47     37.83 o 
  -8   0  20      467.74      477.33     20.56 o 
  -7   0  20      174.52      183.36     12.24 o 
  -6   0  20      282.79      288.26     15.60 o 
  -5   0  20      293.58      308.30     16.43 o 
  -4   0  20      170.45      166.33     12.02 o 
  -3   0  20       49.80       18.78     17.11 o 
  -2   0  20      303.05      358.76     18.58 o 
 -18   1  20       14.98       12.92      3.11 o 
 -17   1  20       49.91       45.29      4.51 o 
 -16   1  20        3.34        4.62      2.63 o 
 -15   1  20      217.05      223.24      7.76 o 
 -14   1  20        2.37        2.54      2.22 o 
 -13   1  20       52.60       50.71      7.55 o 
 -12   1  20      124.30      120.15      6.88 o 
 -11   1  20       58.29       68.88      5.61 o 
 -10   1  20      156.97      132.01      6.78 o 
  -9   1  20      112.06      106.69      6.69 o 
  -8   1  20        0.04       -3.67      1.84 o 
  -7   1  20       15.33       14.94      3.07 o 
  -6   1  20       22.92       22.31      2.91 o 
  -5   1  20      182.83      177.11      9.10 o 
  -4   1  20       95.18      101.73      9.80 o 
  -3   1  20       19.60       13.51      2.91 o 
  -2   1  20       23.62       20.94      4.09 o 
 -17   2  20      107.79       98.05      6.90 o 
 -16   2  20      635.88      712.32     15.02 o 
 -15   2  20       62.44       76.83      6.28 o 
 -14   2  20        2.29       -0.51      2.34 o 
 -13   2  20       73.46       83.24      6.15 o 
 -12   2  20      194.56      196.49      8.19 o 
 -11   2  20      498.53      520.55      9.90 o 
 -10   2  20       90.30       97.93      4.26 o 
  -9   2  20      854.18      879.18     14.72 o 
  -8   2  20      478.02      486.15      9.97 o 
  -7   2  20      388.89      393.92      8.81 o 
  -6   2  20      394.02      411.88     10.33 o 
  -5   2  20      210.63      215.25      7.30 o 
  -4   2  20       81.83       81.11      6.11 o 
  -3   2  20      151.21      136.12      7.68 o 
  -2   2  20        8.56        1.13      3.45 o 
 -16   3  20       31.51       38.01      4.62 o 
 -15   3  20        1.20        1.42      1.84 o 
 -14   3  20        3.74        2.29      2.45 o 
 -13   3  20        0.66       -0.63      2.34 o 
 -12   3  20        0.78        2.28      2.14 o 
 -11   3  20       25.45       28.09      3.47 o 
 -10   3  20       73.10       74.61      5.59 o 
  -9   3  20       65.20       66.29      5.87 o 
  -8   3  20       26.09       22.83      3.14 o 
  -7   3  20        1.36        2.51      2.13 o 
  -6   3  20       32.35       38.63      5.22 o 
  -5   3  20       99.95       95.82      7.57 o 
  -4   3  20       81.47       86.74     22.97 o 
 -13   4  20      104.86      100.19      8.14 o 
 -12   4  20      327.77      361.72     13.01 o 
 -11   4  20      239.84      258.65     10.78 o 
 -10   4  20      101.28      112.45      8.12 o 
  -9   4  20      243.86      234.71     12.75 o 
  -8   4  20       22.76       23.73      4.35 o 
  -7   4  20      182.64      192.64     11.65 o 
  -6   4  20      148.77      153.25      9.34 o 
 -17   1  21      243.24      263.96     18.63 o 
 -16   1  21      211.43      236.96      8.34 o 
 -15   1  21       59.49       57.75      4.82 o 
 -14   1  21        3.86        2.64      2.66 o 
 -13   1  21        3.74        6.47      2.80 o 
 -12   1  21       34.67       35.17      5.16 o 
 -11   1  21       60.59       69.91      5.75 o 
 -10   1  21      663.25      675.64     21.07 o 
  -9   1  21      215.87      209.93     23.22 o 
  -8   1  21      449.91      458.34     30.30 o 
  -7   1  21      260.94      283.12     17.81 o 
  -6   1  21      278.82      277.77     10.44 o 
  -5   1  21       49.88       46.31      4.22 o 
  -4   1  21      263.50      258.08     18.42 o 
  -3   1  21      170.51      160.66      7.88 o 
 -16   2  21      116.29      143.44      8.60 o 
 -15   2  21      122.04      123.49      7.48 o 
 -14   2  21       10.11        5.92      2.91 o 
 -13   2  21        0.00       -0.98      2.40 o 
 -12   2  21       46.11       39.21      4.67 o 
 -11   2  21       16.76       15.12      3.69 o 
 -10   2  21        4.37        4.69      1.72 o 
  -9   2  21      138.43      137.96      5.07 o 
  -8   2  21       44.00       44.79      3.32 o 
  -7   2  21       10.41        7.97      2.36 o 
  -6   2  21       49.42       51.09      4.09 o 
  -5   2  21       18.32       13.80      2.77 o 
  -4   2  21       19.49       19.74      8.71 o 
 -14   3  21      126.60      143.29      7.57 o 
 -13   3  21      167.88      170.23     11.62 o 
 -12   3  21      159.97      191.25      8.35 o 
 -11   3  21      155.51      160.19      8.75 o 
 -10   3  21      460.44      501.48     11.95 o 
  -9   3  21     1037.11     1073.00     25.09 o 
  -8   3  21      134.40      148.83      6.71 o 
  -7   3  21      484.21      503.44     15.39 o 
  -6   3  21      200.63      221.61     10.08 o 
 -16   0  22      100.92      125.88      9.41 o 
 -15   0  22      147.16      157.34      9.47 o 
 -14   0  22      466.31      486.24     22.22 o 
 -13   0  22      750.40      736.53     28.41 o 
 -12   0  22      671.52      687.54     27.07 o 
 -11   0  22      438.33      485.70     21.76 o 
 -10   0  22      596.18      606.74     24.91 o 
  -9   0  22      141.83      160.27     12.04 o 
  -8   0  22      277.13      262.43     15.45 o 
  -7   0  22       40.45       37.67      7.05 o 
  -6   0  22        7.30        1.41      4.04 o 
  -5   0  22        2.13        5.27      5.55 o 
 -16   1  22       92.06       93.00      7.17 o 
 -15   1  22       52.65       58.61      5.74 o 
 -14   1  22      130.43      136.63      7.94 o 
 -13   1  22        7.03        6.21      5.31 o 
 -12   1  22       70.62       65.76      5.89 o 
 -11   1  22       31.46       27.24      5.38 o 
 -10   1  22        3.64       -0.30      5.66 o 
  -9   1  22       43.37       36.16      6.84 o 
  -8   1  22       40.56       40.87      4.75 o 
  -7   1  22       10.98       14.71      2.67 o 
  -6   1  22        0.42        1.54      2.12 o 
  -5   1  22       10.78        9.27      2.82 o 
 -15   2  22       60.16       60.34      8.26 o 
 -14   2  22      136.48      141.48      9.64 o 
 -13   2  22      112.06      112.69      6.97 o 
 -12   2  22       47.07       52.75      7.96 o 
 -11   2  22       56.25       59.54      5.50 o 
 -10   2  22      286.85      293.28     10.28 o 
  -9   2  22      176.02      180.77     10.27 o 
  -8   2  22      529.80      593.41     17.02 o 
  -7   2  22      341.36      367.53      9.68 o 
  -6   2  22      320.81      342.87      9.46 o 
 -12   3  22        4.12        8.34      2.98 o 
 -11   3  22       49.85       56.08      8.72 o 
 -10   3  22       33.00       21.26      3.61 o 
  -9   3  22       79.07       78.43      5.92 o 
 -14   1  23      725.65      765.15     21.61 o 
 -13   1  23      719.31      726.42     28.25 o 
 -12   1  23      310.16      345.93     18.09 o 
 -11   1  23      236.88      224.66     14.25 o 
 -10   1  23       61.92       52.68      7.94 o 
  -9   1  23       98.97       95.44      6.47 o 
 -12   2  23        2.84        1.34      2.67 o 
 -11   2  23       36.86       37.62     10.49 o 
 -10   2  23       31.93       31.92     10.81 o 
                                                 
